# Supplementary material for: Proteome Mapping of Cervical Mucus and Its Potential as a Source of Biomarkers in Female Tract Disorders
Source: Int J Mol Sci. 2023 Jan 5;24(2):1038. doi: 10.3390/ijms24021038 (PMC9863546; doi:10.3390/ijms24021038)
Supplement: Supplementary file 1 [file ijms-24-01038-s001.zip]

Archive with 1 entries (1 files):
- ijms-2122072-supplementary.xlsx
