# Supplementary material for: Proteome Mapping of Cervical Mucus and Its Potential as a Source of Biomarkers in Female Tract Disorders
Source: Int J Mol Sci. 2023 Jan 5;24(2):1038. doi: 10.3390/ijms24021038 (PMC9863546; doi:10.3390/ijms24021038)
Supplement: Supplementary file 1 [file ijms-24-01038-s001.zip › ijms-2122072-supplementary.xlsx]

## Sheet: Table S1
Protein identification			Protein properties												Global Quantification							Raw Quantifiaction
Protein	Uniprot ID	Gene Symbol	Coverage [%]	# Peptides	# PSMs	# Unique Peptides	# AAs	MW [kDa]	calc. pI	Score Sequest HT	Biological Process	Cellular Component	Molecular Function	# Protein Pathway Groups	Abundance Ratio: (IUI) / (IVF)	Abundance Ratio Adj. P-Value: (IUI) / (IVF)	Abundance Ratio Variability [%]: (IUI) / (IVF)	Abundances (Grouped): IUI	Abundances (Grouped): IVF	Abundances (Grouped) CV [%]: IUI	Abundances (Grouped) CV [%]: IVF	Abundance: I1_1	Abundance: I1_2	Abundance: I1_3	Abundance: I2_1	Abundance: I2_2	Abundance: I2_3	Abundance: I3_1	Abundance: I3_2	Abundance: I3_3	Abundance: I4_1	Abundance: I4_2	Abundance: I4_3	Abundance: I5_1	Abundance: I5_2	Abundance: I5_3	Abundance: I6_1	Abundance: I6_2	Abundance: I6_3	Abundance: I7_1	Abundance: I7_2	Abundance: I7_3	Abundance: I8_1	Abundance: I8_2	Abundance: I8_3	Abundance: I9_1	Abundance: I9_2	Abundance: I9_3	Abundance: I10_1
Mucin 5AC, oligomeric mucus/gel-forming OS=Homo sapiens OX=9606 GN=MUC5AC PE=4 SV=1	A7Y9J9	MUC5AC	36	174	25881	4	6207	648.4	6.76	72549		non-structural extracellular		0	0.321	0.813711	142.28	245751	1.87424e+06	156.43	68.87	28030.4			30003.6		23712.8	7375.18		6349				200643	233603	207305	255869	254488	313696				168453	131883	173236
Mucin-5B OS=Homo sapiens OX=9606 GN=MUC5B PE=1 SV=3	Q9HC84	MUC5B	34	153	25991	7	5762	596	6.64	73648.6		extracellular matrix;plasma membrane;other membranes;ER/Golgi;other cell component		7	0.408	0.997786	139.64	7.52448e+06	3.10989e+08	344.57	112.98	4.85436e+06	963341	507784	566769	467483	362312	13425.1	11732.5	10747.8	3.87192e+06	697582	388344	2.68319e+07	2.40739e+07	2.13005e+07	2.32845e+06	2.25845e+06	2.46147e+06	16191.7	17055.9	19495.6	80154.7	82310	50241.7	9318.2	9788.28	8438.37	70927.2
Complement C3 OS=Homo sapiens OX=9606 GN=C3 PE=1 SV=2	P01024	C3	87	151	11273	138	1663	187	6.4	32713.9	cell-cell signaling;cell organization and biogenesis;protein metabolism;other metabolic processes;stress response;developmental processes;signal transduction;other biological processes	non-structural extracellular;plasma membrane;other membranes;ER/Golgi;other cytoplasmic organelle;other cell component	signal transduction activity or receptor binding;enzyme regulator activity	19	0.497	0.997786	146.18	1.62576e+08	3.13327e+08	51.11	109.8	4.19016e+06	3.57997e+06	3.36968e+06	5.62571e+06	5.82434e+06	6.17318e+06	337868	263520	209470	51599.5	40200.2	34014.4	8.8806e+07	8.71544e+07	8.65118e+07	8.33624e+06	7.64131e+06	7.69133e+06	546737	611569	541855	6.05854e+06	5.73575e+06	5.4296e+06	526370	499954	471974	3.48429e+06
Myosin, heavy polypeptide 9, non-muscle, isoform CRA_a OS=Homo sapiens OX=9606 GN=MYH9 PE=3 SV=1	A0A024R1N1	MYH9	69	174	3578	152	1960	226.4	5.6	9580.83	cell adhesion;cell cycle OR cell proliferation;cell organization and biogenesis;transport;developmental processes;other biological processes	plasma membrane;other membranes;cytosol;cytoskeleton;nucleus;other cell component	cytoskeletal activity;other molecular function	2	0.808	0.999876	143.83	5.35533e+07	1.48456e+08	105.08	84.15	1.17676e+06	1.04265e+06	1.02542e+06	1.08094e+07	1.14704e+07	1.15755e+07	386562	421012	370808	79427.5	43996.3	34772.3	4.92119e+07	4.95849e+07	4.75025e+07	80866.1	82463.3	85985.9	274032	280379	245842	283719	162804	104478	91349.3	138210	124141	207592
Mucin-5AC OS=Homo sapiens OX=9606 GN=MUC5AC PE=1 SV=4	P98088	MUC5AC	35	122	6954	68	5654	585.2	7.02	21309.3	signal transduction	non-structural extracellular;extracellular matrix;plasma membrane;other membranes;ER/Golgi;other cell component	extracellular structural activity	6	0.161	0.297171	146.34	2.73326e+06	4.01898e+07	116.59	152.1	50958.8	53422.4	23923.5	57072.8				21885.9		5600.43	958.334	1023.03	1.04735e+06	846471	880648	481742	446352	469913	7109.24	12021.7	10423	625871	705655	731575	6986.84	9602.39	9987.09	111465
IgGFc-binding protein OS=Homo sapiens OX=9606 GN=FCGBP PE=1 SV=3	Q9Y6R7	FCGBP	48	127	4987	127	5405	571.6	5.34	14738		non-structural extracellular;extracellular matrix		0	0.242	0.701806	146.12	3.79084e+06	4.15803e+07	109.7	214.65	24159	19181.4	10567.8			570029	13268.1	9876.45	9295.97	4728.18	859.208	2054.89	2.24696e+06	2.2374e+06	2.07062e+06	482680	461759	559823	22276.7	21969.4	20889.1	172511		81759.8	6152.8	4978.21	6256.43
Albumin OS=Homo sapiens OX=9606 GN=ALB PE=1 SV=2	P02768	ALB	90	93	21229	3	609	69.3	6.28	57334	stress response;other biological processes	non-structural extracellular;ER/Golgi;other cell component	nucleic acid binding activity;other molecular function	15	1.318	0.997786	147.77	1.98695e+08	8.73587e+08	157.5	85.47	993179	522050	427349	1.19222e+07	1.28736e+07	1.24344e+07	7595.91	10667	7381.79	409390	119420	44205.5	3.76706e+08	3.6448e+08	3.68045e+08	1.31146e+08	1.1895e+08	1.2031e+08	30994.1	31724.2	1606.75	4.24363e+08	4.4219e+08	3.48431e+08	271346	69177.3	53153.2	2.50347e+08
Albumin (Fragment) OS=Homo sapiens OX=9606 PE=2 SV=1	F6KPG5		94	94	18834	4	585	66.5	6.04	47037.5		non-structural extracellular	other molecular function	0	0.764	0.997786	135.51	218142	246313	194.78	113.35	4458.41	1879.02		63575.8	22053.5	28019.8				1234.5			150624		162800	32074.9							51611.9					31437.1
Collagen, type I, alpha 2, isoform CRA_c OS=Homo sapiens OX=9606 GN=COL1A2 PE=2 SV=1	A0A384MDU2	COL1A2	87	88	10705	1	1366	129.2	8.95	35246.9		other cell component	extracellular structural activity	0	0.01	6.92467e-14	148.01	215687	7.447e+07	218.94	116.38				118974			103606	69048.5	145508	84479.1	22390.9	13701.8			1.09137e+06				4275.96	16804.7	2796.05				4047.96		3281.38
Collagen alpha-2(I) chain OS=Homo sapiens OX=9606 GN=COL1A2 PE=1 SV=1	A0A087WTA8		87	88	10711	1	1364	129.1	9.01	35325.3				0	0.197	0.486365	142.17	7.44294e+06	6.50806e+06	97.54	131.93	381308	391319	397829	1.29592e+06	1.26856e+06	1.40424e+06				13443.8	4256.7	5419.14	3.22257e+06	3.33746e+06	3.39704e+06				58140.4	61427.3	54453.9				69465.1	66341.2	75226.3
Desmoplakin OS=Homo sapiens OX=9606 GN=DSP PE=1 SV=3	P15924	DSP	65	188	2134	188	2871	331.6	6.81	4666.84	cell adhesion;cell organization and biogenesis;protein metabolism;other metabolic processes;stress response;developmental processes;other biological processes	plasma membrane;other membranes;cytoskeleton;other cell component	cytoskeletal activity;other molecular function	9	0.451	0.997786	141.6	1.25495e+07	7.86348e+06	158.25	80.45	176579	106276	118121	555349	581800	558159	3.02285e+06	3.01074e+06	2.93485e+06	18450.4	9946.17	10574.3	2.21023e+06	2.65755e+06	1.84749e+06	1.53936e+07	1.50522e+07	1.46388e+07	37138.2	41239.6	36203.6	1.79751e+07	1.92715e+07	1.73022e+07	7820.59	6338.86	6700.89	1.33282e+07
Neuroblast differentiation-associated protein AHNAK OS=Homo sapiens OX=9606 GN=AHNAK PE=1 SV=2	Q09666	AHNAK	63	187	1887	187	5890	628.7	6.15	3469.42	other biological processes	non-structural extracellular;plasma membrane;other membranes;cytosol;cytoskeleton;nucleus;other cell component	other molecular function	0	0.658	0.997786	141.67	3.09e+07	8.27306e+07	90.98	188.02	70188.6	71714.7	62976.2	923608	1.02436e+06	1.03944e+06	217894	208166	198207	34820.8	37565.6	38262.3	2.94392e+07	2.90704e+07	2.96111e+07				121251	124121	125678	2.13014e+06	2.1049e+06	2.07734e+06	94814.2	86108.6	86984.6	1.649e+06
Fibrocystin-L OS=Homo sapiens OX=9606 GN=PKHD1L1 PE=2 SV=2	Q86WI1	PKHD1L1	44	123	1909	123	4243	465.4	6.11	5042.86	other biological processes	non-structural extracellular;other membranes;cytosol;other cell component	other molecular function	0	0.36	0.997786	140.76	8.52751e+06	1.34229e+07	196.96	148.74	21531.4			1.19651e+06	1.18403e+06	1.15701e+06	5140.2	5514.28	6519.53	2733.78	1611.43	1249.53	4.75259e+06	4.25346e+06	4.55557e+06	4.44319e+07	4.28157e+07	37521416	26857.7	27253.2	21338.1	3.08345e+07	2.98382e+07	22957968	15817	8502.21	6281.14	2.70087e+06
Filamin-A OS=Homo sapiens OX=9606 GN=FLNA PE=1 SV=4	P21333	FLNA	66	128	1867	117	2647	280.6	6.06	4570.64	cell cycle OR cell proliferation;cell organization and biogenesis;protein metabolism;other metabolic processes;stress response;transport;developmental processes;signal transduction;other biological processes	non-structural extracellular;plasma membrane;other membranes;cytosol;cytoskeleton;ER/Golgi;nucleus;other cell component	signal transduction activity or receptor binding;cytoskeletal activity;other molecular function	13	1.064	0.997786	143.46	1.02607e+06	1.03772e+07	136.25	80.67	52746.2	29583.3	43044	700508	694985	724681				3463.85			751271	998939	978722				23737.9	22423.8	19213	57858.2		36933.9	4950.59	5204.85	5044.49	19192.9
cDNA FLJ50830, highly similar to Serum albumin OS=Homo sapiens OX=9606 PE=2 SV=1	B4DPR2		87	73	14553	2	523	59.5	7.17	37089.1		non-structural extracellular		0	1.242	0.997786	104.92	220903	173434	227.46	66.99	9619.93	1882.77	1909.26	6594.93		34591.8			1223.32					169954	45288.5		30250.4					294405						118826
CP protein OS=Homo sapiens OX=9606 GN=CP PE=2 SV=1	A5PL27	CP	71	65	3045	7	1065	122.1	5.72	9329.07			other molecular function	0	0.294	0.754678	142.81	232124	706606	222.25	134.88	46670.8	9261.8	5261.93	23365.4	14994.2	12716.7				14712.9	1323.3		6.91136e+06	6.47736e+06	6.39092e+06			3845.85										37649.7
Apolipoprotein B (Including Ag(X) antigen) OS=Homo sapiens OX=9606 GN=APOB PE=4 SV=1	C0JYY2	APOB	43	161	1283	161	4563	515.2	7.05	2467.3	transport		transporter activity	0	1.179	0.997786	139.14	1.6432e+07	8.19844e+06	152.48	217.85	171597	186591	210900	796169	655529	762980	1.85716e+06	1.75409e+06	1.9774e+06	7450.5	9190.11	7844.37	1.57436e+06	1.74424e+06	1.32469e+06	8.52001e+06	8.14569e+06	8.05165e+06	102268	96202.7	98048.8	11649810	1.17535e+07	1.18942e+07	104714	99069.6	97790.5	1.06218e+07
Albumin OS=Homo sapiens OX=9606 GN=ALB PE=1 SV=1	A0A087WWT3	ALB	89	61	13379	1	396	45.1	6.1	34417.3		non-structural extracellular;ER/Golgi		1	0.573	0.997786	124.41	210880	237524	382.74	176.66																	367881
Beta-1 metal-binding globulin OS=Homo sapiens OX=9606 PE=2 SV=1	B4E1B2		83	75	4541	6	678	74.8	7.12	11862.5	transport;other biological processes	non-structural extracellular	other molecular function	0	1.136	0.997786	147.44	3.31519e+07	1.12753e+08	159.36	82.65	2.7441e+06	2.28315e+06	2.23241e+06	3.83614e+07	3.79527e+07	3.83806e+07	97404.6	91055.9	74476.6	19501	12232.5	10894.9	3.35592e+07	3.73752e+07	3.15521e+07	589069		28541.1	741635	815927	845383	816830	824421	48480.1	27972.8	25362.4	23297.4	342526
HCG40889, isoform CRA_b OS=Homo sapiens OX=9606 GN=hCG_40889 PE=4 SV=1	A0A024R962		66	79	3073	3	1231	139	6.62	8218.7				2	0.731	0.997786	146.59	5.01088e+06	8.4247e+06	127.74	89.13	45795.2	35555.9	29980.1	206021	184359	179624	71779.3	64881.3	79435				3.32161e+06	3.03467e+06	3.62078e+06	266373	203776	209536	3014.75	2172.62	2281.98	539185	553519	440334				673487
cDNA FLJ75416, highly similar to Homo sapiens complement factor H (CFH), mRNA OS=Homo sapiens OX=9606 PE=2 SV=1	A8K5T0		65	78	2990	2	1231	138.9	6.71	8071.26				0	0.904	0.997786	144.21	6.85358e+06	1.08706e+07	97.2	71.69	419258	390207	419528	957031	950643	1.06416e+06	3485.89	5876.28	3974.06		11980	8339.99	2.01908e+06		2107984		33652.9	33895.8	103015	107653	102236			41194	69389.8	68239.1	69571.6
Mucin-16 OS=Homo sapiens OX=9606 GN=MUC16 PE=1 SV=3	Q8WXI7	MUC16	9	84	1771	53	14507	1518.2	5.26	4364.27	cell adhesion	plasma membrane;other membranes;ER/Golgi		6	0.418	0.997786	141.56	4.71733e+06	3.16158e+07	115.54	110.32	202808	152657	174822			22232.1				6834.72	6955.96	5898.05	1.02145e+07	9617559	9.55955e+06	59608.1	66569.5	72149	109573	100385	93373.3	368975	321003		23300.6	36474.4	27734.7	92012.6
Beta-1 metal-binding globulin OS=Homo sapiens OX=9606 GN=HEL-S-71p PE=2 SV=1	A0A0K0K1H8	HEL-S-71p	85	71	4440	3	698	77	7.21	11680.7	transport;other biological processes	non-structural extracellular	other molecular function	0	0.915	0.997786	146.87	7.91784e+06	4.80224e+07	129.19	108.49	1.72439e+06	1.53753e+06	1.25008e+06	202472	111947	121565	33785.5	54214.6	44033.4	8257.99		1032.36	1.3782e+07	1.4565e+07	1.37275e+07	33289.1	39087.7	216450	22393.5	22141.1	22311.3	276428	253346	313896	11991.1	12120.9		379779
Ceruloplasmin OS=Homo sapiens OX=9606 GN=CP PE=1 SV=1	E9PFZ2	CP	70	61	2703	3	946	108.8	5.77	8268.84			other molecular function	2	0.89	0.997786	121.4	258527	492508	149.6	127.15	13668.1	3896.92		17081.9	19258.4		4392.34		3641.98	4935.24	1526.87		94416.6	143915	537388					1965.59
HCG1991735, isoform CRA_a OS=Homo sapiens OX=9606 GN=hCG_1991735 PE=4 SV=1	A0A024RC65		67	89	1683	85	1657	189.1	6.48	4523.01	signal transduction;other biological processes	plasma membrane;other membranes;cytoskeleton;nucleus;other cell component	other molecular function	4	0.386	0.942158	139.6	242633	2.19297e+06	161.51	98.4	6367.65	9688.3	4573.42	152617	109868	88812.1				7431.28	1140.26	1040.64	1.77994e+06	1.90884e+06	2.03614e+06							40317.2			1333.55	1287.13	735.033
Lactotransferrin OS=Homo sapiens OX=9606 GN=LTF PE=2 SV=1	A0A161I202	LTF	83	76	5190	1	711	78.3	8.18	14005.5	stress response;transport;other biological processes	non-structural extracellular	other molecular function	0	0.449	0.912754	148.02	186861	301458	284.01	178.28	37877.2	18313.9	16637.7							8133.77			2.30339e+07	2.34874e+07	2.45645e+07
Lactotransferrin OS=Homo sapiens OX=9606 PE=2 SV=1	W8QEY1		83	76	5136	1	711	78.3	8.18	13903	stress response;transport;other biological processes	non-structural extracellular	other molecular function	0	0.192	0.237639	147.18	285850	1.93269e+06	153.82	160.23													1.39179e+06	1.43981e+06		220217		237907		14415.7		683678	809347	673403	8514.82		6926.28	334413
Alpha-2-macroglobulin OS=Homo sapiens OX=9606 GN=A2M PE=1 SV=3	P01023	A2M	63	71	2190	64	1474	163.2	6.46	5572.58	stress response;developmental processes;other biological processes	non-structural extracellular;other cell component	signal transduction activity or receptor binding;enzyme regulator activity;other molecular function	6	0.84	0.997786	146.36	5.02818e+06	3.50642e+07	125.96	62.5	292610	305493	276554	2.86752e+06	2.69504e+06	2.67828e+06	8179.67	5986.59	6008.35	4747.89	3864.11	2497.81	1.06679e+07	1.02075e+07	9.47192e+06		391379	130865	30534.4	31299.6	23584	89384.3	56213.6		13709.3	11700.1	8979.99
Lactotransferrin OS=Homo sapiens OX=9606 PE=2 SV=1	B3VMW0		83	76	5096	2	711	78.3	8.12	13672.1	stress response;transport;other biological processes	non-structural extracellular	other molecular function	0	0.905	0.997786	142.78	2.00676e+06	1.60211e+06	114.12	104.1	52524.2	34845.2	40195.2	288095	384611	430441				5818.73			1.08951e+06	1.06127e+06	1.40191e+06	135325	32575.5	83516.8	6710.03	5735.93	7692.22		124891	56522.5		1863.36		312140
Truncated profilaggrin OS=Homo sapiens OX=9606 GN=FLG PE=4 SV=1	I0B0K8	FLG	38	64	485	64	4021	430.2	9.29	1177.89			other molecular function	0	0.881	0.997786	123.77	191326	1.23738e+06	104.02	161.55				32762.1	22030.1		2174						26008.5	27918.9	58578	1316.4					1846.51	16911.2	19133.2	42333.9		676.904		7086.04
C4a anaphylatoxin OS=Homo sapiens OX=9606 GN=C4A PE=1 SV=1	A0A0G2JPR0	C4A	61	85	1560	1	1744	192.8	7.03	4007.76	stress response;other biological processes	non-structural extracellular;other cell component	enzyme regulator activity	0	1.734	0.474419	115.04	235531	127776	196.59	66.06													1.83246e+06	1.84503e+06	1.62737e+06	65473.5	33172.2	50600.1
C4a anaphylatoxin OS=Homo sapiens OX=9606 GN=C4B PE=1 SV=1	A0A140TA29	C4B	60	82	1536	1	1698	187.5	7.33	3964.54	stress response;other biological processes	non-structural extracellular;other cell component	enzyme regulator activity	0	0.833	0.997786	101.88	173751	225959	230.27	145													1.65524e+06	1.41088e+06	1.65965e+06
Complement C4-A OS=Homo sapiens OX=9606 GN=C4A PE=1 SV=2	P0C0L4	C4A	60	84	1528	1	1744	192.7	7.08	3944.81	stress response;other biological processes	non-structural extracellular;plasma membrane;other membranes;ER/Golgi;other cell component	enzyme regulator activity;other molecular function	11	1.701	0.753842	136.88	264533	221172	225.7	135.3	35368.6	24961.5	38422.6		28799.4					7497			1.81296e+06	1.43464e+06	1.92802e+06				5021.12		5496.73	1343079	1.33192e+06	1.19984e+06
Isoform 4 of Tenascin OS=Homo sapiens OX=9606 GN=TNC	P24821-4	TNC	60	88	843	1	2110	230.7	4.91	2260.73				0	1.148	0.997786	100.2	174121	132868	54.64	85.35
Periplakin OS=Homo sapiens OX=9606 GN=PPL PE=1 SV=4	O60437	PPL	67	119	1071	119	1756	204.6	5.6	2358.67	cell organization and biogenesis;stress response;other biological processes	plasma membrane;other membranes;cytosol;cytoskeleton;other cell component	cytoskeletal activity;other molecular function	2	0.465	0.997786	139.41	8.85367e+06	1.75712e+07	111.33	108.26	470277	428413	452876	1.25618e+06	1.19717e+06	1.30616e+06				10509.1	11356	11937	2.95493e+06	3.16265e+06	3.17559e+06				250049	249796	227039		27489.9	25689.6	72241.4	69352.4	73004.5	37015.7
Tenascin C (Hexabrachion), isoform CRA_a OS=Homo sapiens OX=9606 GN=TNC PE=3 SV=1	A0A024R884	TNC	58	89	816	3	2201	240.8	4.92	2171.4	cell adhesion;other biological processes			0	0.876	0.997786	115.23	167515	310646	187.25	99.35	1577.23						10025.9	8688.97	9733.1				38173.7	40485.5	31511.3				13970.5	12941.7	13022.8
Isoform 6 of Myoferlin OS=Homo sapiens OX=9606 GN=MYOF	Q9NZM1-6	MYOF	62	107	1143	105	2048	233.3	6.21	2655.3				0	0.507	0.997786	136.97	3.40452e+06	7.46484e+06	148.6	77.68	14732.2	9121.78	10130.5	92084.7	122061	45022.6	129892	124721	112250		1672.14	1397.05	1.24627e+06	1.20854e+06	1.33807e+06	1.21612e+06	1.04756e+06	1.13836e+06	9282.77	10289.6	10801	3102096	3.57658e+06	3412678	616.26	1861.41	753.678	169720
Polymeric immunoglobulin receptor OS=Homo sapiens OX=9606 GN=PIGR PE=1 SV=4	P01833	PIGR	68	55	5206	55	764	83.2	5.74	16281	transport;signal transduction;other biological processes	non-structural extracellular;plasma membrane;other membranes;other cytoplasmic organelle;other cell component	other molecular function	1	0.425	0.997786	147.56	8.16062e+07	7.59117e+08	141.73	128.69	1.37709e+06	471087	460942	267332	226447	289606	72480	61156.1	62759.2	506633	88971	69678.7	3.07358e+08	3.23036e+08	3.16616e+08	6.97834e+06	6.82599e+06	6.51256e+06	536895	508719	490178	1.30401e+07	1.30197e+07	1.39834e+07	407332	400644	404831	1.19422e+06
Talin-1 OS=Homo sapiens OX=9606 GN=TLN1 PE=1 SV=3	Q9Y490	TLN1	58	100	640	100	2541	269.6	6.07	1375.34	cell adhesion;cell organization and biogenesis;signal transduction;other biological processes	non-structural extracellular;plasma membrane;other membranes;cytosol;cytoskeleton;other cell component	signal transduction activity or receptor binding;cytoskeletal activity;other molecular function	17	1.029	0.997786	132.26	4.32856e+06	1.52965e+07	87.46	95.19	62838.3	66142.3	63896.7	246734	263193	261208	19139.6	15590.6	17358.7	7353.95	8393.59	8850.08	5.69221e+06	5.56952e+06	5.1677e+06		106511	17240.3	25545.8	24896.7	25383.4	93705.6	117336	91479.2	4712.8	4649.03	4115.94	106280
Isoform 5 of Tenascin OS=Homo sapiens OX=9606 GN=TNC	P24821-5	TNC	65	77	763	1	1655	181.4	5.05	2042.74				0	1.328	0.997786	100.1	213916	162496	159.87	73.24													693729	613636	637576
Filamin-B OS=Homo sapiens OX=9606 GN=FLNB PE=1 SV=2	O75369	FLNB	54	93	979	83	2602	278	5.73	2237.26	cell organization and biogenesis;stress response;signal transduction;other biological processes	plasma membrane;other membranes;cytosol;cytoskeleton;other cell component	cytoskeletal activity;other molecular function	5	0.498	0.997786	140.77	623329	3.16765e+06	177.36	104.01	6944.53	6124.23	3099.25	43947.2	59382.6	53591.1							844690	817583	866752	1.08132e+06	1.115e+06	1.14338e+06		799.634		4.20528e+06	4129792	3768368	1301.04		3179.61	3758233
Actinin alpha 4 isoform 1 (Fragment) OS=Homo sapiens OX=9606 GN=ACTN4 PE=2 SV=1	A0A0S2Z3G9	ACTN4	73	62	1509	34	911	104.8	5.44	3884	stress response;other biological processes	cytosol;cytoskeleton;nucleus;other cell component	cytoskeletal activity;other molecular function	3	0.396	0.997786	144.4	877624	8.87458e+06	132.04	73.83	4656.36	11639.3	11796.9	652158	633085	583657				2942.75	2139.27	2489.56	2.24291e+06	2.23639e+06	1.98189e+06				7790.63	5433.34	5766.63						881.126	34195.3
Fibronectin OS=Homo sapiens OX=9606 GN=FN1 PE=4 SV=1	A0A024R462	FN1	46	75	950	5	2355	259	5.73	2083.19	cell adhesion;stress response;other biological processes	non-structural extracellular	other molecular function	0	0.953	0.997786	122.12	208250	185502	71.38	166.28						3850.04							119300	63300.8										17085.2				12811.3
Collagen, type VI, alpha 3 OS=Homo sapiens OX=9606 GN=COL6A3 PE=2 SV=1	D9ZGF2	COL6A3	38	95	629	82	3177	343.5	6.68	1282.63	cell adhesion;other biological processes	non-structural extracellular;extracellular matrix;plasma membrane;other membranes;ER/Golgi;other cell component	enzyme regulator activity	0	1.56	0.997786	137.99	3.66698e+07	2.68612e+06	104.22	92.47	199691	208022	244597	228020	224835	374659	321132	323277	295677	19101.9	22994	13268.8	9.46686e+06	9.13764e+06	8.0069e+06	2.59637e+06	2.493e+06	2.54356e+06	247626	268594	260564	4.51031e+06	4.46078e+06	4.53594e+06	47180.9	42084.3	54025.1	777802
Keratin 13 OS=Homo sapiens OX=9606 GN=KRT13 PE=1 SV=1	A1A4E9	KRT13	79	45	2826	17	458	49.6	4.96	7044.29		cytoskeleton	other molecular function	1	0.247	0.725076	146.85	1.78775e+07	2.11416e+08	153.8	149.51	254252	86374.5	84941.1	1.08557e+06	1.09058e+06	1.17065e+06	27298.5	45971.6	32335.5	72620.8	58598.6	44269.2	67234966	6.93311e+07	6.75091e+07	263899	307175	241499	71682.1	77548.9	77759.7	881476	1.08489e+06	1.25322e+06	27052.7	30161.2	30108.7	467228
Isoform 4 of Plectin OS=Homo sapiens OX=9606 GN=PLEC	Q15149-4	PLEC	33	124	615	117	4547	515.9	5.8	1035.61				0	0.869	0.997786	136.92	1.09228e+07	1.04859e+07	86.16	65.48	508741	456445	539086	496956	560906	561985	40946.5	50101	49635.6	2877.7	3026.63	5511.83	3.90763e+06	3.7355e+06	4.13616e+06				66645.9	75974.1	79335.2				228407	215212	192081	43191.9
Isoform 2 of Peptidyl-glycine alpha-amidating monooxygenase OS=Homo sapiens OX=9606 GN=PAM	P19021-2	PAM	76	45	1331	3	866	96.2	6.46	3699.2				0	0.733	0.997786	143.38	1.98378e+06	2.33899e+06	142.19	129.07	17103.1	12107.4	5250.8	260998	217738	209921				4702.58			645517	754114	947614	704854	500034	626456	8572.47	6689.41	4715.46	499906	570988	494335	1660.98	1942.92	1745.37	72651.3
Spectrin alpha chain, non-erythrocytic 1 OS=Homo sapiens OX=9606 GN=SPTAN1 PE=1 SV=3	Q13813	SPTAN1	50	97	674	97	2472	284.4	5.35	1361.66	cell organization and biogenesis	non-structural extracellular;plasma membrane;other membranes;cytosol;cytoskeleton;other cell component	cytoskeletal activity;other molecular function	12	0.664	0.997786	137.4	1.61559e+08	1.83419e+07	101.96	71.44	9.30988e+06	8.83665e+06	8.75814e+06	2.11022e+07	2.34851e+07	2.37214e+07		4897.51		347336	385089	396474	4.35409e+07	4.33781e+07	4.66756e+07	33644.5	69117.7	33593.2	2.74584e+06	3.06516e+06	2.94521e+06			40887.6	1697541	1.71887e+06	1.7547e+06	100506
Isoform 3 of Peptidyl-glycine alpha-amidating monooxygenase OS=Homo sapiens OX=9606 GN=PAM	P19021-3	PAM	71	45	1352	1	905	100.8	6.29	3730.67				0	0.035	0.000308962	143.08	210173	9.71813e+06	147.66	205.12	26814	32842	35490.6				16389.8		11196.6			4249					97378.2	127448			6900.91							143111
Isoform 5 of Fibronectin OS=Homo sapiens OX=9606 GN=FN1	P02751-5	FN1	47	71	918	1	2211	243.2	5.74	1962.08				0
Moesin OS=Homo sapiens OX=9606 GN=MSN PE=1 SV=3	P26038	MSN	76	58	1830	42	577	67.8	6.4	4411.54	cell adhesion;cell cycle OR cell proliferation;cell organization and biogenesis;other biological processes	plasma membrane;other membranes;cytosol;cytoskeleton;other cell component	signal transduction activity or receptor binding;cytoskeletal activity;nucleic acid binding activity;other molecular function	10	0.454	0.997786	143.83	6.58424e+06	1.69271e+07	101.97	114.34	116071	140139	122462	1.36638e+06	1.38974e+06	1.31327e+06	8059.3	10176.5	10696	9581.94	6866.03	6079.02	4.56341e+06	4.22355e+06	4.32473e+06	30580.2		26903.3	152460	142489	132720				17486.5	17061.7	19020.2
Ezrin OS=Homo sapiens OX=9606 GN=EZR PE=2 SV=1	Q6NUR7	EZR	74	61	2016	47	586	69.2	6.27	5080.45		plasma membrane;other membranes;cytoskeleton;other cell component	cytoskeletal activity	0	0.315	0.936401	144.94	377203	1.81064e+07	208.57	104.79	58283.6	33864.4	15164.7	33543.3	6708.76	7647.77		838.802	661.752	25013.2	6002.22	1486.77	3.41727e+06	3.34806e+06	3.27366e+06				2686.82	2360	1845.97			1634.06	1549.28	1664.5	1692.39
Cartilage intermediate layer protein 1 OS=Homo sapiens OX=9606 GN=CILP PE=1 SV=4	O75339	CILP	55	65	2172	65	1184	132.5	8.41	5385.13	other biological processes	non-structural extracellular;extracellular matrix		1	0.457	0.997786	146.07	1.04952e+07	4.49302e+07	153.1	157.69	212467	197481	190927	19157.8	14448	11092.8	51870.8	40735.9	43594.1	18340.7	7458.21	4450.94	27431204	2.74062e+07	3.01143e+07	374180	405945	287601	78511.5	90958.8	80873.6	95166		52972.1	25763.5	22547.9	23303.9
Gc-globulin OS=Homo sapiens OX=9606 GN=HEL-S-51 PE=2 SV=1	V9HWI6	HEL-S-51	85	47	1576	5	474	52.9	5.54	4350.82	transport	non-structural extracellular	transporter activity;cytoskeletal activity;other molecular function	0	0.115	0.103815	144.67	249855	6.27652e+06	181.56	103.97				37306.8	33700.4	7828.14				1798.58			371858	70962.4	60287.3	372021	472184	367398				487170	455735	510484
Fibulin-1 OS=Homo sapiens OX=9606 PE=2 SV=1	B4DUV1		75	38	1504	1	641	70.1	5.26	4753.63	cell organization and biogenesis;other biological processes	non-structural extracellular	enzyme regulator activity;other molecular function	0	0.053	0.00216629	143.91	178428	5.16417e+06	249.58	92.92	13970.8			37294.7		30674.5			10334.5	13851.4			291881	473704				55909.1						120435
Protocadherin Fat 2 OS=Homo sapiens OX=9606 GN=FAT2 PE=1 SV=2	Q9NYQ8	FAT2	34	93	460	93	4349	479	5.16	1119.21	cell adhesion;other biological processes	plasma membrane;other membranes;ER/Golgi;other cell component	other molecular function	0	0.73	0.997786	129.23	210840	9.50081e+06	123.98	72	10421.9	11004.2	7276.48							2283.31			643540	744315	591028				6832.05	7549.64	7661.84				2857.95	2889.46	3247.51
Vimentin OS=Homo sapiens OX=9606 GN=HEL113 PE=2 SV=1	V9HWE1	HEL113	79	56	1325	51	466	53.6	5.12	3303.12	cell organization and biogenesis;stress response;developmental processes;signal transduction;other biological processes	plasma membrane;other membranes;cytoskeleton;nucleus;other cell component	cytoskeletal activity;other molecular function	4	1.367	0.997786	146.95	6.40616e+07	1.82327e+07	103.95	139.24	453133	403064	393886	1.67848e+07	1.64483e+07	1.76721e+07		3048.42	6095.83	43818.1	45160.6	46883.3	1.8535e+07	1.89472e+07	1.90907e+07	10475606	1.12199e+07	10140606	814604	816586	850187	3.9254e+06	4.31653e+06	3.9902e+06	64820.4	61828.6	60956.5	1.13291e+06
Actin-depolymerizing factor OS=Homo sapiens OX=9606 PE=2 SV=1	A0A384MEF1		61	37	1599	29	782	85.6	6.28	4714.45	cell organization and biogenesis;other biological processes		cytoskeletal activity;other molecular function	1	0.467	0.997786	145.99	6.34859e+06	4.40295e+07	101.77	85.73	322447	276418	284796	1.85476e+06	1.60318e+06	1.82605e+06				21580.7	5475.5	5607.51	7.40813e+06	8.04041e+06	7.15357e+06				116368	127894	110616	53015.7			34820.9	42397.8	40263.7
Mucin-6 OS=Homo sapiens OX=9606 GN=MUC6 PE=1 SV=1	A0A0G2JNJ8	MUC6	25	40	889	1	2439	256.9	7.39	2553.34	other biological processes	non-structural extracellular		0	0.754	0.997786	147.52	167872	279121	209.1	124.32							134369	131912	107241							831600	855456	802603										218856
Cytokeratin-1 OS=Homo sapiens OX=9606 GN=KRT1 PE=3 SV=1	H6VRF8	KRT1	58	55	2063	47	644	66	8.12	4871.77	other biological processes	plasma membrane;other membranes;cytosol;cytoskeleton		0	0.993	0.997786	145.28	5.3714e+07	1.54893e+08	137.83	154.8	215158	202820	226338	1.91761e+06	1.92455e+06	1.93708e+06	1.67241e+06	1.6262e+06	1.48122e+06	49361.5	47846	48046.7	1.19355e+07	1.18476e+07	11897735	4.94853e+06	4.84612e+06	5.13433e+06	146979	152185	151938	4.21713e+07	4.28163e+07	4.181e+07	499822	500816	473931	1.06664e+07
Alpha-actinin cytoskeletal isoform OS=Homo sapiens OX=9606 GN=ACTN1 PE=2 SV=1	A0A024R694	ACTN1	75	56	1097	36	892	103	5.41	2811.94		other cell component	cytoskeletal activity;other molecular function	3	0.516	0.997786	143.31	9.95014e+06	4.91301e+06	181.93	111.48	24788.4	25693.1	19803.5	557345	490505	516101	5.07512e+06	5.11839e+06	4.68034e+06	11794.7	3555.63	3269.31	3.08582e+06	2.94909e+06	2.95898e+06	4.43588e+07	4.32837e+07	4.72398e+07	38668.9	38059.7	37315.2	14998144	1.44465e+07	1.54261e+07	5164.09	3952.34	5153.06	6.058e+06
Mucin 6 OS=Homo sapiens OX=9606 GN=MUC6 PE=4 SV=1	A0A3Q8TMU7	MUC6	11	40	885	1	5534	573	8.5	2541.86	other biological processes	non-structural extracellular		0
Epididymis secretory sperm binding protein OS=Homo sapiens OX=9606 PE=2 SV=1	A0A384MDQ7		71	38	4902	2	418	46.7	5.59	14711.5	other biological processes	non-structural extracellular	enzyme regulator activity	0	0.775	0.997786	125.67	224082	255213	139.91	240.13	4038.8	3228.69	2885.71	38017.9		31572.1	3597.47	3235.39	3137.79				550275	768993	706332
Clathrin heavy chain OS=Homo sapiens OX=9606 GN=CLTC PE=1 SV=1	A0A087WVQ6	CLTC	59	76	862	76	1679	191.9	5.69	1861.16	transport	plasma membrane;other membranes;cytoskeleton;ER/Golgi;other cytoplasmic organelle	other molecular function	6	0.814	0.997786	139.1	8.62913e+06	3.89993e+06	99.38	85.91	55687.8	48715.6	65789.3	760968	766640	852029	3927.98		9121.9	4920.2	3202.77	3925.57	1.458e+06	1.65213e+06	1.44412e+06	723257	878434	733322	56494.5	60121.8	58675.9	1.03949e+06	1.14822e+06	904138	7034.12	7491.38	7174.71	912226
Gc-globulin OS=Homo sapiens OX=9606 GN=GC PE=1 SV=1	D6RF35	GC	79	44	1506	2	476	53	5.52	4058.26	transport	non-structural extracellular	transporter activity;cytoskeletal activity;other molecular function	0	1.649	0.56443	124.46	210660	152478	203.86	43.56	770472	841201	867227	83564.6	109152	84256.5							215966	234619					118151	128054	124057
cDNA FLJ46662 fis, clone TRACH3006800, highly similar to Homo sapiens mucin 16, cell surface associated (MUC16), mRNA OS=Homo sapiens OX=9606 PE=2 SV=1	B3KY81		43	44	1108	13	1647	182.9	7.96	2785.92				0	0.557	0.997786	145.53	6.76104e+06	1.20013e+07	127.91	98	27462.4	15906.1	6832.09		8216.99	29755.1	55988.4	47914.9	73949.4	811.677			2.66321e+06	2.69216e+06	2.6686e+06	892916	941828	872143	24366.7	18302.4	25943.8	3.29088e+06	2.69403e+06	2.37427e+06	1364.96	3587.24	1297.69	759023
Actin, cytoplasmic 2 OS=Homo sapiens OX=9606 GN=ACTG1 PE=1 SV=1	P63261	ACTG1	77	28	4288	1	375	41.8	5.48	12104.9	cell organization and biogenesis;stress response;transport;developmental processes;other biological processes	non-structural extracellular;plasma membrane;other membranes;cytosol;cytoskeleton;other cell component	cytoskeletal activity;other molecular function	40	0.734	0.997786	79.92	175402	233872	48.67	134.3													52188.7	33995.1	37504.5
Fibrinogen alpha chain OS=Homo sapiens OX=9606 GN=FGA PE=1 SV=2	P02671	FGA	45	43	1367	43	866	94.9	6.01	3160.81	cell adhesion;cell organization and biogenesis;protein metabolism;other metabolic processes;stress response;other biological processes	non-structural extracellular;plasma membrane;other membranes;ER/Golgi;other cell component	signal transduction activity or receptor binding;other molecular function	29	1.238	0.997786	146.27	1.41973e+08	3.09627e+07	98.25	194.36	1.00479e+07	9.67362e+06	9.97896e+06	2.72842e+07	2.72123e+07	2.82282e+07	34731	30121.2	5045.04	238954	250853	253823	3.13194e+07	3.24961e+07	3.03826e+07	105015	388071	82871.7	1.21094e+06	1.22452e+06	1.23693e+06	324949	642963	301106	1.92873e+06	1.77987e+06	1.81003e+06	583252
HCG2039812, isoform CRA_b (Fragment) OS=Homo sapiens OX=9606 GN=KRT6A PE=2 SV=1	A0A0S2Z428	KRT6A	67	62	2477	5	564	60	8	5888.77	other biological processes	cytosol;cytoskeleton		0	0.354	0.997786	146.58	6.88615e+06	2.37314e+07	85.06	157.11	27758.7	42390	37273.4	146163	180191	185992	11073.9	2356.19	9503.93	12623.9	9519.17	10526.3	2.67361e+06	2.6944e+06	2.85924e+06		44425.8		35030.3	41287.8	48061.1	299198	345223	254092	13059.9	13003.7	9981.38	392109
Aminopeptidase (Fragment) OS=Homo sapiens OX=9606 PE=2 SV=1	Q59E93		54	45	958	19	977	110.5	5.53	2513.6		other membranes	other molecular function	1	0.288	0.901088	142.63	1.41718e+06	2.71857e+07	155.45	58.08	5703.12				50965.5		46279.9	40833.7	31896.4	2039.47	1185.54	727.37	412510	259133	373275	206846	209068	203316	13140.2	12367.5	5353.53	234772			6730.05	4396.28	4258.92	146494
cDNA FLJ53473, highly similar to Peptidyl-glycine alpha-amidating monooxygenase OS=Homo sapiens OX=9606 PE=2 SV=1	B4DKE0		64	41	1129	1	875	97.3	6.42	3064.24	other metabolic processes	other membranes;ER/Golgi	other molecular function	0	0.356	0.814869	142.47	201805	452222	154.91	249.88		8135.88	8215.94	183176	175626	168121										65163.7	39943.5		23655.7	25719.2	20924.9
Fibulin-1 OS=Homo sapiens OX=9606 GN=FBLN1 PE=1 SV=1	B1AHL2	FBLN1	63	37	1314	1	721	78.3	5.39	3962.43	cell organization and biogenesis;other biological processes	non-structural extracellular	enzyme regulator activity;other molecular function	0	0.867	0.997786	146.74	194841	243434	221.32	174.33																364526	332984	384646			10528.3	2.33516e+06	2.78814e+06	2.62591e+06
C3/C5 convertase OS=Homo sapiens OX=9606 PE=1 SV=1	B4E1Z4		49	58	1236	38	1266	140.9	7.18	2924.71	stress response	non-structural extracellular	other molecular function	0	0.681	0.997786	141.01	1.58173e+07	2.80683e+07	77.1	37.44	833021	821467	876071	2.09655e+06	2.21189e+06	2.21801e+06				19291.5	14116	11506.6	7.88991e+06	8.13545e+06	8.0561e+06	207055	80734.6	143938	172737	191746	165493	216060	287077	233565	126231	112045	120123	113427
Fibrinogen beta chain OS=Homo sapiens OX=9606 GN=FGB PE=1 SV=2	P02675	FGB	72	37	1516	37	491	55.9	8.27	4121.63	cell adhesion;cell organization and biogenesis;protein metabolism;other metabolic processes;stress response;other biological processes	non-structural extracellular;plasma membrane;other membranes;ER/Golgi;other cell component	signal transduction activity or receptor binding;other molecular function	27	0.825	0.997786	146.63	6.17013e+07	6.26697e+07	85.25	163.41	4.2946e+06	4.04782e+06	4.16135e+06	1.21823e+07	1.30434e+07	1.29213e+07	26621.1	29298.1	27462.6	85845.3	65490.6	66001.5	1.15891e+07	1.25095e+07	1.22178e+07	2.9441e+06	3457581	3.54561e+06	429840	452406	420041	1.00954e+06	1.00975e+06	1.04125e+06	446844	446379	425330	36187.8
Plasminogen OS=Homo sapiens OX=9606 GN=PLG PE=1 SV=2	P00747	PLG	65	49	911	49	810	90.5	7.24	2256.35	cell-cell signaling;cell organization and biogenesis;protein metabolism;stress response;developmental processes;other biological processes	non-structural extracellular;plasma membrane;other membranes;other cell component	signal transduction activity or receptor binding;other molecular function	13	0.69	0.997786	144.11	291293	6.54299e+06	148.07	107.6	144684	138185	106563	640208	650529	682583							4.39847e+06	4.00723e+06	4.14215e+06		49138.6		1997.16	2242.98	1713.09					1642.13	1571.71
Keratin, type II cytoskeletal 6B OS=Homo sapiens OX=9606 GN=KRT6B PE=1 SV=5	P04259	KRT6B	65	59	2273	2	564	60	8	5479.42	cell organization and biogenesis;other biological processes	cytosol;cytoskeleton	cytoskeletal activity	2	0.023	1.25366e-05	146.77	206225	1.76137e+07	204.04	163.55	21183.7	23243.8	21576.2				17853.9						642988	808887	770439		135712			2145.29					5312.3	5740.61	5290.12
Actin, cytoplasmic 1 OS=Homo sapiens OX=9606 GN=ACTB PE=4 SV=1	A0A6Q8PFE4	ACTB	77	25	3723	1	332	37.3	5.55	10916.9				6	1.444	0.987207	133.68	266788	204905	289.31	215.14					231575	89110.6							387696	846247	530346	208732	189795	210798				8.05155e+06	8.78203e+06	8.50964e+06
Collagen alpha-1(VI) chain OS=Homo sapiens OX=9606 GN=COL6A1 PE=1 SV=3	P12109	COL6A1	60	45	1144	45	1028	108.5	5.43	2958.05	cell adhesion;developmental processes;other biological processes	non-structural extracellular;plasma membrane;other membranes;ER/Golgi;other cell component	extracellular structural activity;other molecular function	10	0.451	0.997786	142.95	2.21038e+06	2.58576e+07	124.05	75.35	42381.8	47594.4	19402.2	308993	495704	493445				4156.51		1055.33	4.32739e+06	4.165e+06	3.99597e+06				15945.1	15038.6	14766.5	69830.8	105941	77259.3	7181.61	6614.4	20909.3
cDNA, FLJ93744, highly similar to Homo sapiens keratin 6E (KRT6E), mRNA OS=Homo sapiens OX=9606 PE=2 SV=1	B2R853		64	58	2300	3	564	60	7.72	5539.02	other biological processes	cytosol;cytoskeleton		0	0.291	0.663449	136.02	237106	2.14612e+06	151.46	206.89		3133.91		414048				7489.88					948434	1.00684e+06	1123027				2200.06	3773.87	2009.23	75877.5				1817.11	1302.67	24843.8
Pyruvate kinase OS=Homo sapiens OX=9606 GN=HEL-S-30 PE=1 SV=1	V9HWB8	HEL-S-30	71	43	1419	5	531	57.9	7.84	3955.01	other metabolic processes;other biological processes	cytosol;ER/Golgi;other cell component	nucleic acid binding activity;kinase activity;other molecular function	4	0.188	0.437036	146.67	3.68731e+06	1.55113e+07	130.28	113.42	68678.7	74795.4	79877.4	823652	890762	806608				31590.5	5782.68	5037.1	6.23978e+06	5.84384e+06	6.66194e+06				26245	26933	25187.2		52925.4		777.324	696.203		75106.4
Sulfhydryl oxidase 1 OS=Homo sapiens OX=9606 GN=QSOX1 PE=1 SV=3	O00391	QSOX1	59	42	1323	42	747	82.5	8.92	3743.06	cell organization and biogenesis;other biological processes	non-structural extracellular;other membranes;ER/Golgi;other cell component	other molecular function	4	0.347	0.997786	145.72	3.05566e+06	3.89229e+07	134.05	85.06	4662.65				15881.4	16346.6	4303.83	4833.17	4697.87	6494.75	8613.13	7568.4	1.07297e+07	1.0341e+07	10373799	50512.3		76845.2	99864.2	100303	96952.8	61521.6		70838.3	51230.2	52854.4	57825.9	36218.6
Keratin, type I cytoskeletal 10 OS=Homo sapiens OX=9606 GN=KRT10 PE=1 SV=6	P13645	KRT10	66	36	1433	29	584	58.8	5.21	3530.97	cell organization and biogenesis;protein metabolism;other metabolic processes;other biological processes	plasma membrane;cytosol;cytoskeleton;other cell component	bone, tooth or skin structural activity;other molecular function	2	0.696	0.997786	144.87	1.90903e+07	3.96933e+07	151.28	125.54	96319.7	78032.5	92344.6	1.22649e+06	1.21272e+06	1.20784e+06	1.09102e+06	1.09206e+06	1.04596e+06	9146.32	7627.87	8324.26	1.82998e+06	1.81888e+06	1.89307e+06	2.02678e+06	2.13195e+06	1.99129e+06	46042.7	44963.2	44098.6	1.99684e+07	2.10444e+07	2.10658e+07	171469	163517	179001	4.98484e+06
Cytoplasmic dynein 1 heavy chain 1 OS=Homo sapiens OX=9606 GN=DYNC1H1 PE=1 SV=5	Q14204	DYNC1H1	27	92	454	92	4646	532.1	6.4	654.89	cell cycle OR cell proliferation;cell organization and biogenesis;transport;other biological processes	non-structural extracellular;cytosol;cytoskeleton;other cytoplasmic organelle;other cell component	cytoskeletal activity;other molecular function	22	0.899	0.997786	134.65	3.0564e+06	2.4811e+06	152.4	85.79	42826.7	33129.5	41819	439175	391505	432229	30854.6	30505.7	24275.2		1637.53	2049.8	693704	638389	730585	847747	925473	938770	6744.47	13657.9	11724.1	2.2089e+06	2.54139e+06	2.40022e+06	15579.9	31010.7	35850
Epididymis secretory protein Li 37 OS=Homo sapiens OX=9606 GN=HEL-S-37 PE=2 SV=1	V9HWJ7	HEL-S-37	78	46	794	38	627	70.2	5.33	2069.76	cell organization and biogenesis		cytoskeletal activity;other molecular function	0	0.651	0.997786	142.23	1.36638e+06	3.18251e+06	139.08	182.11	35086.6	36044.6	30970.3	279582	311081	292977				17549.2	8589.26	7471.84	3.79719e+06	3.54002e+06	3.92429e+06				15799.7	14849.1	13367.4		26345.2		6202.01	6302.66	2915.21
Keratin, type I cytoskeletal 9 OS=Homo sapiens OX=9606 GN=KRT9 PE=1 SV=3	P35527	KRT9	64	36	1190	35	623	62	5.24	3061.09	cell organization and biogenesis;other biological processes	cytosol;cytoskeleton	cytoskeletal activity	2	1.276	0.997786	143.03	1.33911e+07	1.79438e+07	142.5	65.83	157969	157652	158250	1.06329e+06	1.0974e+06	1.02752e+06	317263	340046	346821	5480.94	3324.23	2808.2	2.04227e+06	1.87552e+06	2.00507e+06	776785	814543	804558	54352.6	58630.4	51611.8	1.03225e+07	1.09558e+07	1.01823e+07	99321	84368.7	91809	2.21511e+06
Fibulin-1 OS=Homo sapiens OX=9606 GN=FBLN1 PE=1 SV=4	P23142	FBLN1	65	36	1202	8	703	77.2	5.22	3697.02	cell organization and biogenesis;protein metabolism;other metabolic processes;stress response;developmental processes;other biological processes	non-structural extracellular;extracellular matrix	signal transduction activity or receptor binding;enzyme regulator activity;extracellular structural activity;other molecular function	1	0.515	0.997786	141.73	2.06194e+07	9.37298e+06	122.96	146.42	100656	90249.3	91294.1	809442	854002	735695	318675	297925	313584	6160.4	6295.32	6163.69	1.06127e+07	1.08676e+07	1.07068e+07	4.79612e+06	4.75026e+06	4.63055e+06	56490.9	61134.5	51479.9	7830582	7.9082e+06	7655358	22546.9	22270.1	23754.8	682361
cDNA FLJ55253, highly similar to Actin, cytoplasmic 1 OS=Homo sapiens OX=9606 PE=2 SV=1	B4DW52		77	24	3650	2	347	38.6	5.35	10797.3				0	0.593	0.997786	110.04	156421	296523	38.6	71.35				10882.1
CD109 antigen OS=Homo sapiens OX=9606 GN=CD109 PE=1 SV=2	Q6YHK3	CD109	44	47	459	47	1445	161.6	5.85	1280.93	developmental processes;other biological processes	non-structural extracellular;plasma membrane;other membranes;cytosol	enzyme regulator activity;other molecular function	2	0.558	0.997786	135.65	221039	732370	200.78	219.4	4492.44	3918.99	4609.46	98605	90117.9	67261.4							1.81215e+06	2.04948e+06	1.88676e+06												1668.73
Alpha-1-antitrypsin OS=Homo sapiens OX=9606 GN=SERPINA1 PE=1 SV=1	A0A024R6I7	SERPINA1	69	34	4083	1	418	46.7	5.59	11480.5	other biological processes	non-structural extracellular	enzyme regulator activity	0	9.704	0.00898402	147.6	4.06648e+06	256269	147.29	283.59	784751	784006	869047	289906	116896	283012	27720.3	33997.2	28475.1				693874	1406088	1.12389e+06	300135		113272				314487	378574	289788				85475.6
Heat shock protein 90kDa alpha (Cytosolic), class B member 1, isoform CRA_a OS=Homo sapiens OX=9606 GN=HSP90AB1 PE=3 SV=1	A0A024RD80	HSP90AB1	62	51	958	32	724	83.2	5.03	2157.43	cell organization and biogenesis;stress response;developmental processes;other biological processes	plasma membrane;other membranes;cytosol;other cytoplasmic organelle;other cell component	signal transduction activity or receptor binding;enzyme regulator activity;cytoskeletal activity;other molecular function	0	0.998	0.997786	140.6	1.00623e+07	7.23902e+06	127.52	72.11	199397	196449	199698	3.20489e+06	3.14581e+06	3.32216e+06		6575.7		8763.94	8682.63	8686.55	5.61263e+06	6.10887e+06	6.099e+06		207668		337860	343130	322422				25497.1	16209.3	24766.4
cDNA FLJ78643, highly similar to Homo sapiens cornulin (CRNN), mRNA OS=Homo sapiens OX=9606 PE=2 SV=1	A8K5I6		66	27	686	27	495	53.5	6.1	2510.6			other molecular function	0	0.206	0.523626	145.66	190965	4.78516e+07	222.25	73.31				8935.76						4341.26	3510.09	2201.46	5.82082e+06	5.50295e+06	6.19815e+06				2661.62		2008.79	75338.1				1568.1
Envoplakin, isoform CRA_a OS=Homo sapiens OX=9606 GN=EVPL PE=4 SV=1	A0A024R8L8	EVPL	43	74	426	74	2033	231.5	7.02	951.33	cell organization and biogenesis;other biological processes	plasma membrane;cytoskeleton;other cell component	other molecular function	0	0.572	0.997786	133.41	2.37577e+06	5.01436e+06	89.62	68.08	48428.1	40215.7	45192.5	282695	270625	260960	9184.54	6007.98	9981.5	1650.63	1609.82		2.5605e+06	3.00102e+06	2.68348e+06			37752.1	2903.27	4210.55	4109.94	125103	124505	106062	6794.15	6667.18	6634.45	24743.7
Pyruvate kinase OS=Homo sapiens OX=9606 GN=PKM2 PE=3 SV=1	A0A024R5Z9	PKM2	66	40	1234	2	531	58	7.71	3298.81	other metabolic processes	cytosol	kinase activity;other molecular function	4	0.862	0.997786	109.15	217258	290674	94.42	92.62			2771.74	63853.9	48779.5	78037.9								147050	90474				4704.98	3590.13	4237.67
Keratin, type II cytoskeletal 4 OS=Homo sapiens OX=9606 GN=KRT4 PE=1 SV=5	P19013	KRT4	73	50	723	36	520	56.1	6.61	1804.96	cell organization and biogenesis;other biological processes	cytosol;cytoskeleton;other cell component		2	1.17	0.997786	139.71	2.50164e+06	3.898e+06	262.08	119.58	4685.51	4002.54	10600.9	111081	153040	196831				2887.11	1464.71	3458.93	3.98169e+07	4.01737e+07	3.59786e+07				16398.5	17237.9	15670.2	132976	192574	334904	4722.83	4126.03	4486.4	67457.4
Epididymis luminal secretory protein 52 OS=Homo sapiens OX=9606 GN=EL52 PE=2 SV=1	K9JA46	EL52	67	52	856	35	732	84.6	5.02	1863.36	cell organization and biogenesis;stress response;developmental processes;other biological processes	cytosol;nucleus;other cell component	enzyme regulator activity;other molecular function	7	1.087	0.997786	139.24	3.60339e+06	4.27136e+06	119.17	92.38	151741	134437	129297	1.87834e+06	1.93655e+06	1.97065e+06				9817.29	7309.3	7973.26	5.55118e+06	5.48913e+06	5.65446e+06				166709	176194	166681				18489.8	15552.7	16921.5
Alpha-amylase OS=Homo sapiens OX=9606 GN=AMY1A PE=2 SV=1	B7ZMD7	AMY1A	73	29	1188	23	511	57.7	6.93	3949.92	other metabolic processes	non-structural extracellular	other molecular function	0	0.199	0.487544	146.08	3.14391e+06	8.02913e+07	89.8	94.72	66565.2	58738	78694.4		49476.2		4679.48	13198.7	3033.29	4579.56	1178.77	1137.79	2.71405e+06	2.48035e+06	2.58026e+06	125144	58404.9	22746.2	64583.4	67140.7	66620.2	43762.9		43754.8	89209.1	88173.4	88821	16031.4
Metavinculin OS=Homo sapiens OX=9606 GN=VCL PE=3 SV=1	A0A024QZN4	VCL	59	59	748	59	1066	116.6	6.09	1588.11	cell adhesion	plasma membrane;other membranes;cytoskeleton;other cell component	cytoskeletal activity;other molecular function	4	0.835	0.997786	144	4.14924e+06	1.29517e+07	96.6	80.28	3497.83	9589.59		263581	236481	266067		13918.2	19664.4	17621	3382.05	1046.37	2.24411e+06	2.39529e+06	2.4889e+06	409136	509433	457305	18968.1	16876.8	17146.6	147065	65935.7	181898	6175.89	3763.93	4158.67	83576
Isoform long of Serine protease inhibitor Kazal-type 5 OS=Homo sapiens OX=9606 GN=SPINK5	Q9NQ38-3	SPINK5	51	56	466	3	1094	124	8.09	1163.83				0	1.003	0.997786	114.89	180951	177334	30.94	148.64
Radixin OS=Homo sapiens OX=9606 GN=RDX PE=1 SV=1	A0A2R8Y5S7	RDX	63	47	1335	29	590	69.3	6.27	2987.35		plasma membrane;other membranes;cytoskeleton;other cell component	cytoskeletal activity	0	0.321	0.953908	141.45	1.71619e+06	1.12577e+07	116.62	156.45	3543.3	6256.05	5979.92	46997.6	34028.5	86226.8	4133.02	2683.39	5320.87	8639.33	4399.84	7665.98	730505	898964	813644			17527.6	13725.6	12653.9	12066.7	54705.1		39095.8	7846.9		2030.4	127067
Testicular tissue protein Li 70 OS=Homo sapiens OX=9606 PE=2 SV=1	A0A140VJJ6		77	33	1198	33	437	49.5	6.09	3014.96	cell organization and biogenesis;stress response	non-structural extracellular	signal transduction activity or receptor binding;other molecular function	2	0.842	0.997786	146.86	3.39852e+07	9.33139e+07	129.96	86.1	5.70021e+06	5.28806e+06	5.40739e+06	6.67942e+06	7.11563e+06	7.05931e+06	31484.7	6385.62	12765.6	12247.3	11633	8660.77	1.73223e+07	1.80815e+07	1.70607e+07				406932	461863	460342				867869	848713	866304	25512.7
Chromogranin-A OS=Homo sapiens OX=9606 GN=CHGA PE=1 SV=7	P10645	CHGA	69	26	727	26	457	50.7	4.6	2488.68	cell organization and biogenesis;stress response;transport;signal transduction;other biological processes	non-structural extracellular;ER/Golgi;other cell component		2	0.246	0.719165	145.5	2.69828e+06	5.29457e+06	189.17	130.3			12493.5	28786.5	68503	60194.4	4.16713e+06	3.85343e+06	3.94205e+06	1269.89	748.473	5364.99	68356.6	59940.1	233910	2.83068e+07	2.70049e+07	2.87959e+07	21292.7	24739.3	8723.94	1.40448e+07	1.34636e+07	1.40173e+07	2787.72	15661.8		3.77157e+06
Transketolase OS=Homo sapiens OX=9606 GN=TKT PE=1 SV=3	P29401	TKT	70	36	703	36	623	67.8	7.66	1758.74	other metabolic processes;other biological processes	other membranes;cytosol;ER/Golgi;nucleus;other cytoplasmic organelle	other molecular function	7	1.001	0.997786	141.65	5.22697e+06	1.29981e+07	108.05	133	194510	189255	203829	1.69152e+06	2.00604e+06	1.73777e+06				16849.4	6122.06	5146.7	5.94508e+06	5.95776e+06	5.29293e+06	29290.4		24425.9	115456	123616	113461				18213.5	29652.3	20852.9	19497
Keratin, type I cytoskeletal 16 OS=Homo sapiens OX=9606 GN=KRT16 PE=1 SV=4	P08779	KRT16	75	39	1063	23	473	51.2	5.05	2616.95	cell organization and biogenesis;stress response;other biological processes	plasma membrane;cytosol;cytoskeleton	cytoskeletal activity	3	0.479	0.997786	143.91	1.43429e+06	6.91547e+06	133.81	128.99	9320.28	9897.83	8194.63	41702.7	23612.4	23251	7406.03	6703.49	7840.68	2648.97	2056.73	1344.42	389637	391824	381473	43437.9	42370	49107.5	6323.38	7186.87	5624.79	500087	472742	520846	7728.48	9569.35	7268.5	37080
Serine protease inhibitor Kazal-type 5 OS=Homo sapiens OX=9606 GN=SPINK5 PE=1 SV=2	Q9NQ38	SPINK5	51	54	471	1	1064	120.6	8.06	1155.58	cell organization and biogenesis;developmental processes;other biological processes	non-structural extracellular;other membranes;cytosol;ER/Golgi;other cell component	enzyme regulator activity	1	0.153	0.0963565	145.26	171522	923443	222.92	125.3																				18992
Myeloperoxidase OS=Homo sapiens OX=9606 GN=MPO PE=1 SV=1	P05164	MPO	54	37	829	33	745	83.8	8.97	2130.29	cell organization and biogenesis;other metabolic processes;stress response;other biological processes	non-structural extracellular;nucleus;other cytoplasmic organelle;other cell component	other molecular function	6	0.706	0.997786	143.88	3.59053e+07	1.64802e+07	146.57	141.33	2.45357e+06	2.42726e+06	2.56934e+06	2.49876e+07	2.48099e+07	2.52865e+07				87233.8	85004.9	85803.5	5.37014e+07	5.45614e+07	5.20088e+07				4.01457e+06	4.17542e+06	3.89561e+06	195083	208499	185439	122561	122388	125796
Involucrin OS=Homo sapiens OX=9606 GN=IVL PE=1 SV=2	P07476	IVL	72	37	636	13	585	68.4	4.61	1970.48	protein metabolism;other metabolic processes;other biological processes	plasma membrane;cytosol;cytoskeleton;nucleus;other cell component		2	0.667	0.997786	146	180302	2.45113e+06	169.81	147.06									4281.91				83343.6		184155
MUC5AC (Fragment) OS=Homo sapiens OX=9606 GN=MUC5AC PE=4 SV=1	T1R7Q9	MUC5AC	22	27	1421	4	4066	413.6	8.09	4519.35		other cell component		0	0.634	0.997786	133.7	167099	3.31575e+06	75.55	89.75	2932.35			47917.6															1901.6	2015.87
Junction plakoglobin (Fragment) OS=Homo sapiens OX=9606 GN=JUP PE=2 SV=1	A0A0S2Z487	JUP	71	40	572	34	745	81.7	6.14	1401.63	cell adhesion;cell organization and biogenesis;other biological processes	plasma membrane;other membranes;cytosol;cytoskeleton;other cell component	other molecular function	2	0.384	0.940469	140.75	254933	2.02502e+06	136.39	102.98	4307.8			46387.6	42054.5	27498.5		4075.61	4620				557697	573561	508796							76472.7	281712	212510				61095.6
Collagen alpha-1(XII) chain OS=Homo sapiens OX=9606 GN=COL12A1 PE=1 SV=2	Q99715	COL12A1	33	73	299	73	3063	332.9	5.53	606.32	cell adhesion;cell organization and biogenesis;developmental processes	extracellular matrix;ER/Golgi	extracellular structural activity	4	1.783	0.997786	131.37	8.25691e+06	471409	153.34	94.4	83362.4	76601.2	80640.8	226081	278280	259773	386793	399934	392773	4010.93	3207.97	3534.85	2.81482e+06	2.55112e+06	2.70754e+06	984590	901808	846066	40508.4	43154.7	29323	2.3085e+06	2.1407e+06	2.31066e+06	12731.9	12403.3	12912.5	4.99117e+06
Heat shock 70kDa protein 8 isoform 1 variant (Fragment) OS=Homo sapiens OX=9606 PE=2 SV=1	Q53GZ6		56	40	1052	4	646	70.9	5.41	2590.07			other molecular function	0	1.652	0.997786	144.87	3.91732e+06	5.29309e+06	151.54	61.94	41753.3	29433.2	45818.4	754717	961342	769005				11066.5	638.216		2.20356e+06	2.92031e+06	2.76844e+06		55666.5	53632.2	27123.4	20532.6	19812.6	2.12974e+06	2.37902e+06	1.9935e+06		1134.01	2041.69	537908
Keratin, type II cytoskeletal 2 epidermal OS=Homo sapiens OX=9606 GN=KRT2 PE=1 SV=2	P35908	KRT2	67	49	1127	32	639	65.4	8	2447.93	cell cycle OR cell proliferation;cell organization and biogenesis;protein metabolism;other metabolic processes;other biological processes	plasma membrane;cytosol;cytoskeleton	bone, tooth or skin structural activity;cytoskeletal activity	2	1.478	0.997786	143.33	8.43317e+06	5.70241e+06	141.35	166.24		27817	37452.8	380377	378128	369238	358628	331277	335775	4356.06	4390.04	4335.68	663354	986998	881431	1.33366e+06	1.3525e+06	1.28506e+06	19288.7	18441.5	22355.4	9.65339e+06	9.6536e+06	9.46609e+06	96393.5	94601.8	102799	2.37088e+06
Alpha-enolase OS=Homo sapiens OX=9606 GN=ENO1 PE=1 SV=2	P06733	ENO1	73	33	1143	5	434	47.1	7.39	2800.7	other metabolic processes;other biological processes	plasma membrane;other membranes;cytosol;cytoskeleton;nucleus;other cell component	nucleic acid binding activity;other molecular function	8	1.041	0.997786	147.23	8.97953e+06	1.30932e+07	123.52	96.47	278210	296942	276717	2.31031e+06	2.15871e+06	2.16841e+06				46999.7	37823.4	39165	6.74762e+06	6.12051e+06	6.51155e+06				389491	418529	379162				52607.6	47719.1	53487.9
Keratin, type II cytoskeletal 5 OS=Homo sapiens OX=9606 GN=KRT5 PE=1 SV=3	P13647	KRT5	62	51	1622	11	590	62.3	7.74	3426.61	cell organization and biogenesis;other biological processes	cytosol;cytoskeleton;other cell component	cytoskeletal activity;other molecular function	3	0.266	0.813711	146.44	4.32397e+06	1.95663e+07	146.59	128.79	2900.67			21987.5		16046.3	181102	192640	198743	3565.33	1838.99	1904.33	1.31826e+06	1412991	1.44923e+06	3.18554e+06	3.24068e+06	3386408	11065.1	10575.7	11776.6	1.87612e+06	1878312	1.94222e+06	5975.19	6332.09	6706.18	235220
Epididymis luminal protein 176 OS=Homo sapiens OX=9606 GN=HEL-176 PE=2 SV=1	V9HVZ7	HEL-176	79	18	2599	1	223	25	5.66	8037.6				0	1.922	0.688864	140.98	544129	189098	144.53	159.61			5824.89	35114.1	36984.8		5371.64	11344.4	8972.5	10114.5			1.09172e+06	632170	918422	228429	371810	113309	2672.53		10352.9			101397	3196.5	8676.17
Basement membrane-specific heparan sulfate proteoglycan core protein OS=Homo sapiens OX=9606 GN=HSPG2 PE=1 SV=4	P98160	HSPG2	24	68	340	68	4391	468.5	6.51	696.86	other metabolic processes;stress response;transport;developmental processes;other biological processes	extracellular matrix;plasma membrane;other membranes;ER/Golgi;other cytoplasmic organelle	signal transduction activity or receptor binding;extracellular structural activity;other molecular function	17	1.243	0.997786	132.08	1.54604e+06	311011	156.26	192.53				61993.6	72251.3	47642.6			20874.4				518940	534929	486392	582759	710194	722624	7452.43	8807.31	7739.82	1.203e+06	1.32318e+06	1.45743e+06	4706.1	2105.28	2516.92	1.16089e+06
Alkaline phosphatase, placental type OS=Homo sapiens OX=9606 GN=ALPP PE=1 SV=2	P05187	ALPP	66	27	789	9	535	57.9	6.29	2311.72	other metabolic processes	plasma membrane;other membranes;other cell component	other molecular function	2	0.228	0.640163	145.04	560420	1.16415e+07	197.03	102.89	1048.46			901.995		1701.21				27070.9	2346.17	1576.52	1.34037e+06	1.26587e+06	1.21058e+06	41304.2	37491.6	29673.1				126936	156120	128232				122019
Spectrin beta chain OS=Homo sapiens OX=9606 GN=SPTBN1 PE=3 SV=1	D6W5C0	SPTBN1	38	66	321	64	2278	264.3	5.58	596.28	cell organization and biogenesis;other biological processes	cytoskeleton	cytoskeletal activity;other molecular function	0	0.864	0.997786	136.42	1.72613e+06	3.31285e+06	155.43	91.05	45460.3	58940.7	48019.6	115353	99940.3	87200.8							1.21518e+06	1.66618e+06	1.03449e+06	207741	102292	47981.2	100937	105857	92642.9	135703	94474.2		4477.21
Golgi apparatus protein 1 OS=Homo sapiens OX=9606 GN=GLG1 PE=1 SV=2	Q92896	GLG1	48	49	574	49	1179	134.5	6.9	1329.46	developmental processes;other biological processes	extracellular matrix;plasma membrane;other membranes;cytoskeleton;ER/Golgi	signal transduction activity or receptor binding;other molecular function	1	0.557	0.997786	137.99	3.32675e+06	3.31424e+06	120.6	130.3	8695.57			247229	244130	242056	35399.7	23532.7	29867.8				433271	715016	558436	188285	255123	205088	24314.9	18664.2	18540.8	338643	287768	183937	1594.47			16957.4
Apolipoprotein A-I OS=Homo sapiens OX=9606 GN=APOA1 PE=1 SV=1	P02647	APOA1	78	35	1233	35	267	30.8	5.76	2925.91	cell cycle OR cell proliferation;cell organization and biogenesis;protein metabolism;other metabolic processes;transport;developmental processes;signal transduction;other biological processes	non-structural extracellular;plasma membrane;other membranes;cytosol;ER/Golgi;other cytoplasmic organelle;other cell component	signal transduction activity or receptor binding;transporter activity;enzyme regulator activity;other molecular function	30	0.864	0.997786	147.34	2.46074e+08	9.74304e+07	104.14	121.34	1.75106e+07	1.77313e+07	1.76946e+07	1.31453e+07	1.29905e+07	1.3867e+07	2902.86	2285.56		274404	297810	328701	1.28459e+08	1.30398e+08	1.24376e+08	103369	233651	181446	1.51284e+06	1.46744e+06	1.4442e+06	240942		325113	4.64874e+06	4.31785e+06	4.49534e+06	176707
cDNA FLJ54839, highly similar to Lactotransferrin OS=Homo sapiens OX=9606 PE=2 SV=1	B4E1V0		82	31	1824	1	300	33	7.64	4956.6		non-structural extracellular		0	0.959	0.997786	139.72	220984	245887	176.72	130.09		8160.91	10728.3													122780	184639						147165					79878.5
Heat shock 70 kDa protein 1B OS=Homo sapiens OX=9606 GN=HSPA1B PE=1 SV=1	A0A0G2JIW1	HSPA1B	61	38	925	30	642	70.1	5.66	2400.34			other molecular function	0	0.66	0.997786	144.05	1.26131e+06	5.96349e+06	141.86	115.09	31811.5	24093.4	30762.5	801011	849344	879963			4124.77	3832.26			4.10149e+06	4.53889e+06	4.2357e+06			20922.9	16336.8	18267.5	15133.7			113727	2891.12	2558.54	3318.94	23594.6
Transitional endoplasmic reticulum ATPase OS=Homo sapiens OX=9606 GN=VCP PE=1 SV=4	P55072	VCP	64	49	658	49	806	89.3	5.26	1360	cell cycle OR cell proliferation;cell organization and biogenesis;protein metabolism;DNA metabolism;other metabolic processes;stress response;transport;signal transduction;other biological processes	non-structural extracellular;other membranes;cytosol;ER/Golgi;nucleus;other cytoplasmic organelle;other cell component	signal transduction activity or receptor binding;enzyme regulator activity;other molecular function	20	0.896	0.997786	142.08	5.624e+06	1.41197e+06	212.31	98.9	124617	94464.4		295599	356158	331022	4.29473e+06	4.04751e+06	3.99693e+06	5707.13	3185.05	2887.56	637007	740355	605724	1.98933e+07	1.70699e+07	1.79292e+07	26264	28428.5	20375.6	1.15121e+07	1.16935e+07	1.23454e+07	3695.07	8164.86	8472.55	1.61737e+06
Epididymis luminal protein 214 OS=Homo sapiens OX=9606 GN=HEL-214 PE=2 SV=1	V9HW68	HEL-214	61	26	3275	1	470	51.7	7.75	8594.56	other biological processes	other membranes		0
Spectrin alpha chain, erythrocytic 1 OS=Homo sapiens OX=9606 GN=SPTA1 PE=1 SV=5	P02549	SPTA1	34	66	226	66	2419	279.8	5.05	393.54	cell organization and biogenesis;other metabolic processes;developmental processes;other biological processes	plasma membrane;other membranes;cytosol;cytoskeleton;other cell component	cytoskeletal activity;other molecular function	4	2.129	0.879645	138.44	1.67607e+06	766308	114.89	172.51		15958.5	11887.7	321362	446713	418307				9009.53	8976.6	10044.8	1.00959e+06	1.51003e+06	792282				35886.5	37165.6	63249.9				112119	110041	114900
Haptoglobin OS=Homo sapiens OX=9606 GN=HP PE=1 SV=1	P00738	HP	66	30	1797	15	406	45.2	6.58	4667.34	protein metabolism;other metabolic processes;stress response;other biological processes	non-structural extracellular;other cell component	other molecular function	3	0.527	0.997786	146.73	2.21827e+07	8.20001e+07	159.13	93.22	6.33506e+06	5.88087e+06	6.00461e+06	6.82281e+06	6.93988e+06	6.68193e+06				18861.6	18677.1	18795.2	2.26745e+07	2.3845e+07	2.39259e+07				191762	212998	206491				221355	208696	214487
Elongation factor 2 OS=Homo sapiens OX=9606 GN=EEF2 PE=1 SV=4	P13639	EEF2	62	44	685	43	858	95.3	6.83	1405.66	protein metabolism;other metabolic processes;developmental processes;other biological processes	non-structural extracellular;plasma membrane;other membranes;cytosol;other cell component	translation activity;nucleic acid binding activity;other molecular function	9	0.765	0.997786	142.56	1.11877e+07	1.27933e+07	263.18	117.81	18611.5	4428.38		541063	616576	564614	1.2684e+06	1.17092e+06	1.22306e+06	15278.6	7177.03	2570.45	7.28777e+06	7.91544e+06	7.49108e+06	1.81679e+08	1.81624e+08	1.86185e+08	47828.1	60170.9	57123	4.45638e+06	4.54746e+06	4.92493e+06	2251.32	1588.8	1540.41	85594.8
78 kDa glucose-regulated protein OS=Homo sapiens OX=9606 GN=HEL-S-89n PE=2 SV=1	V9HWB4	HEL-S-89n	60	42	927	40	654	72.3	5.16	2323.87	protein metabolism;other metabolic processes;stress response;transport;developmental processes;signal transduction;other biological processes	plasma membrane;other membranes;mitochondrion;ER/Golgi;other cell component	translation activity;other molecular function	4	1.03	0.997786	145.8	5.82711e+06	1.55046e+07	113.81	111.29	64204.9	57365.7	69943.9	2.32541e+06	1.6489e+06	1.85695e+06	7019.79	3437.32	5169.78	8708.56	9451.4	10073.4	1.56389e+06	1.51177e+06	1.39865e+06	80546.9	79719.8	104720	259583	186062	197832	220926	227708	224079				197263
Annexin A2 OS=Homo sapiens OX=9606 GN=ANXA2 PE=1 SV=2	P07355	ANXA2	72	31	1042	31	339	38.6	7.75	2806.16	cell organization and biogenesis;transport;developmental processes;other biological processes	non-structural extracellular;extracellular matrix;plasma membrane;other membranes;nucleus;other cytoplasmic organelle;other cell component	transporter activity;enzyme regulator activity;cytoskeletal activity;other molecular function	7	0.331	0.994073	146.1	1.34177e+06	1.42742e+07	161.74	96.92	184550	153849	147645	2.23501e+06	2.10262e+06	2.03147e+06				2246.76			1.08091e+07	1.0566e+07	1.09794e+07			53296.2	5229.4	4044.53	3641.64			66490.8	1682.54	2161.34	3546.18	51995.3
Annexin A1 OS=Homo sapiens OX=9606 GN=ANXA1 PE=1 SV=2	P04083	ANXA1	73	28	1105	28	346	38.7	7.02	3108.2	cell-cell signaling;cell organization and biogenesis;protein metabolism;other metabolic processes;stress response;transport;developmental processes;signal transduction;other biological processes	non-structural extracellular;plasma membrane;other membranes;cytosol;cytoskeleton;nucleus;other cytoplasmic organelle;other cell component	signal transduction activity or receptor binding;enzyme regulator activity;other molecular function	8	0.315	0.936401	146.07	1.09088e+07	2.50755e+07	94.23	114.63	207692	217263	205077	901881	803459	747335	24072.5	21249.5	25331.6	13375.6	13862.5	14621.5	1.34833e+07	1.30983e+07	1.27194e+07	165615	142589	17240.3	56424.4	58318.2	59958	93705.6	117336	91479.2	21918.8	26999.4	23090	106280
Glyceraldehyde-3-phosphate dehydrogenase OS=Homo sapiens OX=9606 GN=GAPDH PE=1 SV=3	P04406	GAPDH	79	19	1005	19	335	36	8.46	2781.91	cell organization and biogenesis;protein metabolism;other metabolic processes;stress response;other biological processes	plasma membrane;other membranes;cytosol;cytoskeleton;nucleus;other cell component	enzyme regulator activity;cytoskeletal activity;other molecular function	14	0.718	0.997786	146.29	6.76732e+07	4.14206e+07	133.66	82.31	762466	690547	706549	3.12304e+06	3.26408e+06	3.44315e+06	928.683	10366.5	13725	152994	29472	25570.8	2.04615e+07	1.98783e+07	2.03061e+07	3.67488e+06	3.5238e+06	3.37857e+06	741927	821869	763637	1.63528e+07	1.61444e+07	1.53647e+07	206685	192538	215101	1.64963e+07
Keratin, type I cytoskeletal 13 (Fragment) OS=Homo sapiens OX=9606 GN=KRT13 PE=1 SV=1	K7EMD9	KRT13	100	25	1321	1	165	19.2	4.74	3576.97		cytoskeleton	other molecular function	0	0.96	0.997786	121.03	213846	216034	128.18	156.85	20515.1	25421.1											580940		388941				10759.7	9693.55					7819.43
Myosin-10 OS=Homo sapiens OX=9606 GN=MYH10 PE=1 SV=3	P35580	MYH10	34	54	528	37	1976	228.9	5.54	1089.13	cell adhesion;cell cycle OR cell proliferation;cell organization and biogenesis;other biological processes	plasma membrane;other membranes;cytosol;cytoskeleton;other cell component	cytoskeletal activity;nucleic acid binding activity;other molecular function	7	0.971	0.997786	134.9	1.01725e+06	1.42032e+06	139.09	107.23	9603.96		9087.19	135144	116079	103653	12903.5	13685.6	9545.18	2838.24	1898.33	2109.24	136714	219109	184191				7088.98	6468.85	5735.78			112988		996.906		158425
Angiotensin-converting enzyme OS=Homo sapiens OX=9606 GN=ACE PE=1 SV=1	P12821	ACE	40	39	487	39	1306	149.6	6.39	1222.16	cell cycle OR cell proliferation;protein metabolism;other metabolic processes;stress response;transport;developmental processes;other biological processes	non-structural extracellular;plasma membrane;other membranes;cytoskeleton;other cytoplasmic organelle	signal transduction activity or receptor binding;cytoskeletal activity;other molecular function	6	0.458	0.997786	140.78	189067	2.56593e+06	115.11	112.32			744.037		5818.49	57502.6							858197	773879	966144	37312.4	48779.3					60895.5	48648	43440.2	1231.74			33391.9
Antithrombin-III OS=Homo sapiens OX=9606 GN=SERPINC1 PE=1 SV=1	P01008	SERPINC1	50	29	944	29	464	52.6	6.71	2118.09	stress response;other biological processes	non-structural extracellular;plasma membrane;other membranes;ER/Golgi	enzyme regulator activity;other molecular function	5	0.553	0.997786	145.76	4.13731e+07	1.29735e+07	155.01	108.59	572425	550656	555125	349435	356710	351686	1.03582e+06	1.14739e+06	1.00413e+06	21154.9	23197.6	20847.6	1.34657e+07	1.37758e+07	1.31634e+07	5.4936e+06	5198590	5.04478e+06	47397.8	44896.5	45794.4	3226935	3752203	3.56351e+06	65514.6	56053.1	58150.7	3.88165e+06
BPI fold-containing family B member 1 OS=Homo sapiens OX=9606 GN=BPIFB1 PE=1 SV=1	Q8TDL5	BPIFB1	76	26	1155	1	484	52.4	7.23	2892.36	stress response;other biological processes	non-structural extracellular	other molecular function	1	0.752	0.997786	147.62	1.79728e+06	915140	212.48	229.04	170074	150895	129871	11198.3	12526.9	9549.93				62761.9	21819.8	17827.2	4.85058e+07	4.62732e+07	4.89847e+07	377538	266688	380446	15613	13164.7	12784.2				13662.6	10490.8	11070.2
cDNA, FLJ93674 OS=Homo sapiens OX=9606 PE=2 SV=1	B2R7Z6		76	26	1178	1	484	52.5	7.55	2926.77		non-structural extracellular	other molecular function	0	0.367	0.997786	147.25	271805	1.49745e+07	258.39	132.38	184538	165471	132368	2694.38		5072.35							3.52538e+07	3.27768e+07	3.52326e+07	244925	197299	246886	10109.8	7392.23	7131.42				2620.74	2580.44
Uncharacterized protein DKFZp686G11190 OS=Homo sapiens OX=9606 GN=DKFZp686G11190 PE=2 SV=1	Q6MZQ6	DKFZp686G11190	56	24	3022	1	475	52	8.06	7936.66	other biological processes	other membranes		0	0.885	0.997786	143.07	289065	309924	137.85	114.34	38561.8	39746.5	39189.2										607833	507432	335871				24320.6	24430.4	25435.7				9772.02	6304.17	8313.92
Isoform 3 of Unconventional myosin-Ic OS=Homo sapiens OX=9606 GN=MYO1C	O00159-3	MYO1C	55	46	473	2	1044	119.6	9.45	1022.14				0	0.489	0.997786	135.05	184578	656999	79.96	106.14		5725.35				33369.2							114248		178644				4658.59	3401.3	3323.52					1788.96
HSPA8 protein (Fragment) OS=Homo sapiens OX=9606 GN=HSPA8 PE=1 SV=2	Q96IS6	HSPA8	52	34	931	1	587	64.6	5.5	2344.95			other molecular function	0	0.269	0.530898	135.76	173469	1.52606e+06	61.3	130.55
Rab GDP dissociation inhibitor OS=Homo sapiens OX=9606 PE=2 SV=1	B4DLV7		80	37	593	29	449	51.1	8.18	1482.62	transport;signal transduction	other cell component	enzyme regulator activity	0	0.524	0.997786	143.8	8.37474e+07	2.62346e+07	111.35	108.74	2.32374e+06	2.1028e+06	2.05398e+06	2.79638e+06	3.00149e+06	2.93664e+06	960413	1.01162e+06	1.01596e+06	9672.2	8131.61	7347.89	1.84126e+07	1.90488e+07	1.76789e+07	5036057	5.34096e+06	4.94228e+06	123069	132720	124924	1.23471e+07	12836944	1.24558e+07	97361.5	82535.9	92439	6.24103e+06
Latent-transforming growth factor beta-binding protein 1 OS=Homo sapiens OX=9606 GN=LTBP1 PE=1 SV=4	Q14766	LTBP1	35	42	435	4	1721	186.7	5.96	1022.05	signal transduction;other biological processes	extracellular matrix;ER/Golgi;other cell component	kinase activity;other molecular function	7	1.04	0.997786	124.29	265641	339416	209.49	78.72	4302.81			19743.9			15433.1	1524.52	1449.87	3167.49			292393	356909	286679						1742.16	79608.3						9962.63
Uncharacterized protein DKFZp686O01196 OS=Homo sapiens OX=9606 GN=DKFZp686O01196 PE=2 SV=1	Q6N094	DKFZp686O01196	53	23	2994	1	480	52.6	8.18	7861.74	other biological processes	other membranes		0	0.821	0.999876	144.69	279863	243237	162.02	144.46	53148.8	51933.6	38538.6		74529.2											214410	261487	234153	10373.3	9739.39	11875.7
Immunoglobulin heavy constant gamma 1 OS=Homo sapiens OX=9606 GN=IGHG1 PE=1 SV=1	P01857	IGHG1	71	22	3078	1	330	36.1	8.19	8173.92	cell organization and biogenesis;stress response;transport;signal transduction;other biological processes	non-structural extracellular;plasma membrane;other membranes;other cell component	signal transduction activity or receptor binding;other molecular function	10	19.225	1.2256e-05	139.12	2.42034e+06	158212	178.06	52.77	34915.6	75642.9	46733.4	768140	884508	852397							364026	479349		197505	251272	110399	12281.7	11553.9	18416.5	437809	551464	616039	18815.8	14779.5	15292.3	1.31276e+06
Chloride intracellular channel protein 6 OS=Homo sapiens OX=9606 GN=CLIC6 PE=2 SV=3	Q96NY7	CLIC6	73	32	484	30	704	73	4.37	1582.68	transport;other biological processes	plasma membrane;other membranes;other cell component	signal transduction activity or receptor binding;transporter activity	0	0.382	0.997786	137.5	1.07159e+07	3.2436e+07	103.61	64.1	399697	343725	330864	1.34087e+06	1.26819e+06	1.34847e+06				17216.7	8992.16	9917.47	9.34966e+06	1.06354e+07	9.88526e+06				244132	266719	267969				58096	69308.2	58394.4	158170
Isoform 2 of Unconventional myosin-Ic OS=Homo sapiens OX=9606 GN=MYO1C	O00159-2	MYO1C	54	45	468	1	1028	117.8	9.41	1011.59				0	0.761	0.997786	101.27	144897	206543	55.15	123.1																										2440.19
Uncharacterized protein DKFZp686C15213 OS=Homo sapiens OX=9606 GN=DKFZp686C15213 PE=2 SV=1	Q6MZU6	DKFZp686C15213	49	18	3471	1	464	51.1	7.71	9554.6	other biological processes	other membranes		0	0.731	0.997786	148.24	190061	1.94074e+07	359	146.76	1.01321e+06	155741	44553.9	4.93937e+06	1.45827e+06	898001				2.17516e+06	663980	174848			16070.9
Suprabasin OS=Homo sapiens OX=9606 GN=SBSN PE=1 SV=2	Q6UWP8	SBSN	63	22	328	12	590	60.5	7.01	886.84				0	0.424	0.997786	144.81	166103	3.49494e+06	28.47	139.26
Ubiquitin-activating enzyme E1 OS=Homo sapiens OX=9606 GN=UBE1 PE=2 SV=1	A0A024R1A3	UBE1	50	39	552	39	1058	117.8	5.76	1344.23	protein metabolism;other metabolic processes	nucleus	other molecular function	3	0.85	0.997786	141.23	1.57174e+06	1.67656e+06	97.86	140.8	42754.3	43210.8	37898.5	460757	406799	451994				4922.07	1492.61	1255.26	1.34736e+06	1.21524e+06	1.47306e+06	1026.76	35452.1	39856.4	8121.58	15650.9	7323.12	32556.2	36167.2	18576.3	3246.05	3084.17	1113.27	40847.8
cDNA PSEC0102 fis, clone NT2RP2003127, highly similar to Prominin-1 OS=Homo sapiens OX=9606 PE=2 SV=1	B3KQS1		42	30	674	30	856	96.1	7.27	2028.65		plasma membrane;other membranes		0	0.605	0.997786	143.62	4.85565e+06	6.54488e+06	72.33	111.59	131585	125361	128727	38911	80474.8	115588	13411.9		6891.32	4243.05			2.74208e+06	2.68212e+06	2.53861e+06	270546	337409	295433	9386.46	14872.5	10441.6	200180	167683	267205	12209.2	14973.2	15372.9	186890
Uncharacterized protein DKFZp686N02209 OS=Homo sapiens OX=9606 GN=DKFZp686N02209 PE=2 SV=1	Q7Z351	DKFZp686N02209	54	23	2971	2	482	52.8	8.48	7831.22	other biological processes	other membranes		0	1.362	0.997786	142.22	1.86477e+06	230519	121.84	204.23	14974.2	18045	14460.8	82840.3	149749	99275.8				2672.13	1785.29	1563.42	843054	679704	767915	302655	200150	320994	9316.5	11238.5	9369.93	353142	363060	435470	3123.46	3316.31	1796.34
Prothrombin OS=Homo sapiens OX=9606 GN=F2 PE=1 SV=2	P00734	F2	55	30	571	30	622	70	5.9	1573.84	protein metabolism;other metabolic processes;stress response;signal transduction;other biological processes	non-structural extracellular;extracellular matrix;plasma membrane;other membranes;ER/Golgi;other cell component	signal transduction activity or receptor binding;other molecular function	22	0.724	0.997786	143.29	2.82959e+06	1.19416e+07	85.45	74.86	158017	145080	142407	384582	425477	380550				3481.88			1.95726e+06	1.59678e+06	1.70643e+06			63676.3	14993.3	14974.4	16249.6		136522	83292.6	22485.8	24758.6	23480.8
Prelamin-A/C OS=Homo sapiens OX=9606 GN=LMNA PE=4 SV=1	A0A6Q8PFJ0	LMNA	56	50	581	48	729	80.9	8.27	1163.06		cytoskeleton		4	1.706	0.997786	144.5	2.13925e+07	4.5387e+06	71.25	93.01	120714	120824	112817	2.06374e+06	2.18818e+06	2.10925e+06	48074.6	51304.5	49531.4				2.61985e+06	2.62213e+06	2.44339e+06	679598	673744	632757	140744	134380	131517	594626	719886	670527	1259.03	1270.47	1187.51	671975
Isoform MBP-1 of Alpha-enolase OS=Homo sapiens OX=9606 GN=ENO1	P06733-2	ENO1	75	25	845	2	341	36.9	6.28	2113.79				0	4.162	0.0369898	145.72	559002	193595	180.29	194.82				46383.6	62127.4	40358.4				1300.4	1920.8	1404.97			119958	602937	796034	871164				2.27725e+06	3.9643e+06	4.04007e+06				1.23685e+06
LTBP1 protein OS=Homo sapiens OX=9606 GN=LTBP1 PE=2 SV=1	B7ZLY3	LTBP1	42	39	424	1	1353	148.4	5.1	1001.14		extracellular matrix;other cell component	other molecular function	2	0.583	0.997786	120.76	174868	223720	130.54	163.93				5538.9									124769	149920										36671.6
Uncharacterized protein DKFZp686H20196 OS=Homo sapiens OX=9606 GN=DKFZp686H20196 PE=2 SV=1	Q6N097	DKFZp686H20196	52	22	2963	1	481	52.7	8.48	7812.08	other biological processes	other membranes		0	1.05	0.997786	106.42	153154	176430	92.33	74.73															260589
cDNA FLJ90170 fis, clone MAMMA1000370, highly similar to Ig alpha-1 chain C region OS=Homo sapiens OX=9606 PE=2 SV=1	Q8NCL6		61	23	1815	3	493	53.2	6.52	5548.28	other biological processes	other membranes		0	0.922	0.997786	144.34	3.68142e+06	1.73107e+06	166.69	167.6	40774.5	37587.9	36254.9	257925	304629	277723		7780.27	4844.1				1.26709e+06	1.55295e+06	1.28288e+06	1.189e+06	1.20836e+06	1.222e+06	22920.3	25659.1	25667.9	400139	435939	96042.3	4446.35	4053.11	2756.09	53490.6
Protein disulfide-isomerase OS=Homo sapiens OX=9606 GN=P4HB PE=2 SV=1	A0A024R8S5	P4HB	75	37	713	5	508	57.1	4.87	1562.17	other biological processes	plasma membrane;other membranes;ER/Golgi	signal transduction activity or receptor binding;other molecular function	1	0.49	0.997786	139.8	658253	4.05322e+06	216.65	97.51	29560.3	24735.4	24088.4	1.06919e+06	1.04563e+06	1.03963e+06				48526.9	4073.17	999.921	1.7515e+06	1.56633e+06	1.86903e+06				15576.8	15430.3	14874.4	1721.59	2094.61	2493.9	587.865			738.449
Serpin peptidase inhibitor, clade A (Alpha-1 antiproteinase, antitrypsin), member 3, isoform CRA_c OS=Homo sapiens OX=9606 GN=SERPINA3 PE=3 SV=1	A0A024R6P0	SERPINA3	52	24	1700	14	423	47.6	5.52	4850.1	other biological processes	non-structural extracellular	enzyme regulator activity	3	0.401	0.997786	140.99	1.52747e+07	1.03566e+08	86.73	84.8	342914	319388	302031	771745	777583	757190	46779.8	40861.3	26548.1	74941.5	22742.7	17719.7	6.66474e+06	7.45129e+06	7.22329e+06	961958	672217	1.00972e+06	59676.1	59655.2	54537.3	36578.2	189936	496317	20367.6	37230.5	13031.7	147070
Galectin-3-binding protein OS=Homo sapiens OX=9606 GN=LGALS3BP PE=1 SV=1	Q08380	LGALS3BP	52	25	940	25	585	65.3	5.27	2485.46	cell adhesion;stress response;transport;signal transduction	non-structural extracellular;other membranes;other cell component	other molecular function	2	0.307	0.936401	146.51	3.82621e+06	3.33018e+07	179.77	104.59	415383	390671	388818	602777	551393	585494				5631.66	5366.58	4361.59	3.45708e+07	3.52762e+07	3.50562e+07			14537.1	197960	200230	188869				20633.6	21235	18905.1
cDNA FLJ51358, highly similar to Involucrin OS=Homo sapiens OX=9606 PE=2 SV=1	B4DWR5		73	26	546	2	449	52.5	4.49	1715.32	other biological processes	other cell component		0	0.559	0.997786	138.46	187848	511496	202.33	148.74																						1.14513e+06	952082	908759				391556
Clusterin OS=Homo sapiens OX=9606 GN=CLU PE=1 SV=1	P10909	CLU	47	26	1129	26	449	52.5	6.27	3033.09	cell cycle OR cell proliferation;cell organization and biogenesis;protein metabolism;other metabolic processes;stress response;transport;developmental processes;signal transduction;other biological processes	non-structural extracellular;other membranes;cytosol;mitochondrion;ER/Golgi;nucleus;other cell component	signal transduction activity or receptor binding;cytoskeletal activity;other molecular function	7	0.817	0.997786	145.83	3.46561e+07	8.55902e+07	189.01	70.52	2.75297e+06	2.44854e+06	2.61486e+06	2.17613e+06	2.25078e+06	2.09808e+06		3836.07	4056.32	25714.2	20536.9	20764.8	2.66209e+08	2.59791e+08	2.63822e+08		39408.9	100442	1.22343e+06	1.29972e+06	1.19816e+06	200185	185388	238492	573066	562339	558189
Spectrin beta chain OS=Homo sapiens OX=9606 GN=SPTB PE=3 SV=1	A0A024R674	SPTB	34	62	189	1	2328	267.6	5.36	382.68	cell organization and biogenesis;other biological processes	cytoskeleton	cytoskeletal activity;other molecular function	0	1.273	0.997786	111.12	225389	216917	136.31	40.53	5974.59			144370	145818	138810			3451.6	4237.49						54593.1						88071.8						62467.1
Uncharacterized protein DKFZp686I04196 (Fragment) OS=Homo sapiens OX=9606 GN=DKFZp686I04196 PE=2 SV=1	Q6N093	DKFZp686I04196	60	19	3125	1	417	46	7.59	7985.39	other biological processes	other membranes		0	0.189	0.179384	135.54	148770	1.14158e+06	72.08	97.94	9205.06	9486.13	8281.02		32629.1	27255
Spectrin beta chain, erythrocytic OS=Homo sapiens OX=9606 GN=SPTB PE=1 SV=5	P11277	SPTB	37	62	189	1	2137	246.3	5.27	384.93	cell organization and biogenesis	plasma membrane;other membranes;cytosol;cytoskeleton;other cell component	cytoskeletal activity	4	3.428	0.0744949	142.49	497176	205648	134.99	91.23	24671.3	30710.6	16337.6	217640	334407						7138.47		987314	741015	928646				39177.3	52480.9	43009.8				66304.1	29504.7	25570
cDNA FLJ55496, highly similar to Aminopeptidase N OS=Homo sapiens OX=9606 PE=2 SV=1	B4DPH5		64	28	489	2	533	61.4	5.33	1350.02			other molecular function	0	1.048	0.997786	136.44	285940	285684	175.87	126.91			1625.71	17255.6	9633.72	12237.4		7915.95	8256.47					314518	313307	433502	433473	458897				37976	224617	213406				45207.2
Keratin, type II cytoskeletal 8 OS=Homo sapiens OX=9606 GN=KRT8 PE=1 SV=7	P05787	KRT8	61	44	900	32	483	53.7	5.59	1731.62		cytosol;cytoskeleton;nucleus;other cell component	other molecular function	4	1.11	0.997786	142.2	4.36386e+06	8.96028e+06	146.4	108.4	259782	255821	89239.9	2.03813e+06	628562	586075	177693	165784	196292	25991.3	20552.4	19572.8	1.05331e+06	925629	1131265	37029.9	47433.3	47593.7	270879	289439	288042			58556.9	37117.2	30855.2	32601.6	21865.1
Plastin-1 OS=Homo sapiens OX=9606 GN=PLS1 PE=1 SV=2	Q14651	PLS1	64	36	420	31	629	70.2	5.41	1069.74	cell organization and biogenesis;transport;developmental processes;other biological processes	cytoskeleton;other cell component	cytoskeletal activity;other molecular function	2	0.432	0.997786	139.36	4.9196e+06	1.08799e+07	98.23	75.54	144827	170541	170346	595827	618232	561108		6590.73		9878.92	10849.9	10350.1	1.71725e+06	1.7488e+06	1.67737e+06	61139.2	49618.6	34265	116676	128011	124270	79522.6	88438.6	77709.1	4571.71		7946.63	73688.3
cDNA FLJ41552 fis, clone COLON2004478, highly similar to Protein Tro alpha1 H,myeloma OS=Homo sapiens OX=9606 PE=2 SV=1	Q6ZW64		59	22	1717	3	494	53.3	6.52	5321.23	other biological processes	other membranes		0	0.62	0.997786	145.3	3.7381e+06	6.74656e+06	149.23	111.89	6840.46	18334.3	25066.6				49618.8	47775.5	46327.1		1127.51		3.0132e+06	2.33615e+06	3.37776e+06		118384	36906.5	19333.9	21617.9	21340.1	212147	156310	283992	1770.53			84864.3
Attractin OS=Homo sapiens OX=9606 GN=ATRN PE=1 SV=2	O75882	ATRN	33	39	475	39	1429	158.4	7.31	1110.99	cell adhesion;stress response;developmental processes;other biological processes	extracellular matrix;plasma membrane;other membranes;other cell component	other molecular function	0	0.511	0.997786	140.64	4.18922e+06	1.09283e+07	172.08	55.09	109297	104522	107510	210023	197663	223380				26616.7	28611.5	26410.5	1.68784e+06	1675800	1.66724e+06		35644.9		24455.5	27820.1	23636.5	223295	264604	254139	9598.13	8391.81	7817.3
Ecto-5'-nucleotidase OS=Homo sapiens OX=9606 GN=NT5E PE=2 SV=1	Q53Z63	NT5E	63	31	671	1	574	63.3	7.03	1780.06	other metabolic processes	other membranes	other molecular function	0	0.715	0.997786	143.78	271863	1.41754e+06	184.79	107.56						19354.1							416136	693375	236298	114941	128857	72761.5				409139	335896	326101
Inter-alpha (Globulin) inhibitor H4 (Plasma Kallikrein-sensitive glycoprotein) OS=Homo sapiens OX=9606 GN=ITIH4 PE=2 SV=1	B2RMS9	ITIH4	50	35	627	35	930	103.3	6.98	1677.04	other metabolic processes;other biological processes	non-structural extracellular	enzyme regulator activity	0	0.878	0.997786	139.91	8.74445e+06	4.726e+06	77	103.03	239455	214805	184381	795333	822415	679722				3673.04	6220.67	3170.8	2.86885e+06	2.61966e+06	2.57271e+06				19639.7	19758.8	15912.6	319112	455651	339659	11676	12234.6	9772.34	319427
Phosphoglycerate kinase OS=Homo sapiens OX=9606 GN=HEL-S-68p PE=2 SV=1	V9HWF4	HEL-S-68p	77	31	973	31	417	44.6	8.1	2624.02	other metabolic processes		kinase activity;other molecular function	4	0.538	0.997786	145	8.83939e+06	2.36971e+07	101.55	65.69	228218	189293	189140	2.10598e+06	2.19529e+06	2.13783e+06	3748.89	4514.46	3794.68	22351.8	8512.66	7256.09	6.24879e+06	6.65665e+06	6.6307e+06				78214.6	75414.4	63331.5			108630	65335.3	73932.8	63427.3
Protein-glutamine gamma-glutamyltransferase 2 OS=Homo sapiens OX=9606 GN=TGM2 PE=1 SV=2	P21980	TGM2	60	35	640	35	687	77.3	5.22	1537.87	cell organization and biogenesis;protein metabolism;other metabolic processes;transport;developmental processes;signal transduction;other biological processes	extracellular matrix;plasma membrane;other membranes;cytosol;mitochondrion;ER/Golgi;nucleus;other cell component	other molecular function	1	0.7	0.997786	144.38	1.5268e+07	5.50832e+06	162.33	74.75	135554	105314	97089.3	1.65392e+06	1.70983e+06	1.69307e+06				5565.69	6012.84	6623.8	6.26098e+06	6.09951e+06	6.31852e+06	5.12937e+06	5957896	5.43423e+06	182613	182351	168721	1.93664e+06	2.35613e+06	1.89586e+06	2813.9	2851.57	3566.66
Epididymis luminal protein 35 OS=Homo sapiens OX=9606 GN=HEL-S-125m PE=2 SV=1	V9HWP2	HEL-S-125m	54	42	554	40	803	92.4	4.84	1234.29	other biological processes	plasma membrane;other membranes;ER/Golgi;other cell component	other molecular function	1	1.028	0.997786	143.48	8.47036e+06	4.31236e+06	100.96	88.99	72751.6	88350.1	67243.9	1.07221e+06	1.08994e+06	1.15768e+06	41589.4	38448.5	38595.8	6955.68	5430.9	6235.06	2.87259e+06	3.22656e+06	2.33567e+06	227975	331484	281104	193593	217340	223547	82690.7	255823	94493.9
Cathepsin D OS=Homo sapiens OX=9606 GN=CTSD PE=1 SV=1	A0A1B0GVD5	CTSD	56	23	650	23	409	44.2	6.54	1727.93		non-structural extracellular;other cytoplasmic organelle	other molecular function	0	0.371	0.997786	143.85	1.10383e+07	1.28447e+07	113.07	86.9	6067.02	18925	21504.2	676452	744230	702002	10434.4	6896.1	6525.71	5341.52	6526.11	6230.57	2.92858e+06	3.23592e+06	3.0108e+06	2.47615e+06	2.26251e+06	1.55022e+06	109185	102299	107553	2.33341e+06	3.04328e+06	2.56998e+06	6852.33	5701.74	8564.29	902007
WD repeat domain 1, isoform CRA_a (Fragment) OS=Homo sapiens OX=9606 GN=WDR1 PE=2 SV=1	Q53GN4	WDR1	72	31	623	31	606	66.1	6.65	1785.01				0	0.352	0.997786	141.75	3.37585e+06	1.27981e+07	97.52	67.92	140039	145801	131931	924015	948488	980909				9147.25			3.47956e+06	3.09352e+06	3.4597e+06				17837.7	17838.4	16569.3	71523.3	57066.6	92884.3	14169.5	15112.1	13931.5	130243
FLJ00385 protein (Fragment) OS=Homo sapiens OX=9606 GN=FLJ00385 PE=1 SV=1	Q8NF17	FLJ00385	55	23	2693	10	509	56.1	7.59	6714.22		other membranes		0	0.9	0.997786	144.72	5.1233e+08	7.94886e+07	99.02	84.61	1.21405e+07	1.19645e+07	1.18075e+07	6.55254e+07	6.57274e+07	6.51428e+07	123099	142371	134384	31652.6	16315.8	12063.5	1.46317e+08	1.40721e+08	1.4323e+08	1.63813e+07	1.56296e+07	1.47954e+07	725017	716299	678886	7.38355e+07	7.50367e+07	7.24178e+07	1.29824e+06	1.12278e+06	1.13866e+06	2.72712e+07
Uncharacterized protein OS=Homo sapiens OX=9606 GN=DKFZp686K03196 PE=1 SV=1	Q6N095	DKFZp686K03196	46	21	2825	1	475	52.3	8.57	7381.5	other biological processes	other membranes		0	1.047	0.997786	146.88	5.72182e+06	1.21728e+06	110.45	144.75	350724	342565	380597	367879	271570	378513				12465.6		12638.7	1.93653e+06	1.61002e+06	1.9152e+06				59351.9	82464.2	73910.3				77221.1	68193.9	66390.7
Na(+)/H(+) exchange regulatory cofactor NHE-RF1 OS=Homo sapiens OX=9606 GN=SLC9A3R1 PE=1 SV=4	O14745	SLC9A3R1	79	31	763	31	358	38.8	5.77	2082.52	cell-cell signaling;cell organization and biogenesis;transport;developmental processes;signal transduction;other biological processes	plasma membrane;other membranes;cytoskeleton;other cell component	signal transduction activity or receptor binding;transporter activity;cytoskeletal activity;other molecular function	0	0.253	0.755444	144.2	2.33583e+07	4.34385e+07	61.08	54.91	183458	680575	748846	2.271e+06	2.17935e+06	1.89472e+06	49415.9	47870.1	41935.1	4151.6	25012.5	16384.6	7.28925e+06	6.81148e+06	7.06011e+06	355787	341822	350118	206066	198144	230054	433113	470564	450854	43949.1	61319.5	103784	110736
Inter-alpha (Globulin) inhibitor H2, isoform CRA_a OS=Homo sapiens OX=9606 GN=ITIH2 PE=3 SV=1	D3DRR6	ITIH2	40	35	660	35	947	106.5	6.95	1446.23	other metabolic processes;other biological processes	non-structural extracellular	enzyme regulator activity	0	0.967	0.997786	144.29	5.26458e+06	5.98097e+06	119.43	131.78	263057	269872	215362	1.4332e+06	1.38397e+06	1.33506e+06				2943.08	1630.48	2334.54	9.31075e+06	9.33951e+06	9.64015e+06			19717.1	37002.1	39099	35799				68792	68287.7	64867.2	23865
5'-nucleotidase OS=Homo sapiens OX=9606 GN=NT5E PE=1 SV=1	P21589	NT5E	63	31	661	1	574	63.3	7.03	1745.59	cell adhesion;DNA metabolism;other metabolic processes;other biological processes	plasma membrane;other membranes;cytosol;nucleus	other molecular function	6	1.482	0.997786	143.06	518364	321768	143.87	113.95				37560.4		27009	52345.1	53287.4	45360.9				212187	185184		288472	308942	152690				379298	572923	329169				516524
Immunoglobulin heavy constant gamma 2 (Fragment) OS=Homo sapiens OX=9606 GN=IGHG2 PE=1 SV=1	A0A286YEY4	IGHG2	58	18	3015	1	395	43.8	6.52	7643.04		other membranes		0	0.482	0.997786	137.6	6.15986e+06	1.40746e+07	91.43	107.97	325931	306177	333684	999675	1.06881e+06	1.29025e+06	17503.4	5704.7	18103.8	18309.1				486276		351808	393464	72983	37068.5	32924.3	30425.4		72560.9		64171.3	61354	55050.8	164778
Keratin, type I cytoskeletal 14 OS=Homo sapiens OX=9606 GN=KRT14 PE=1 SV=4	P02533	KRT14	72	35	878	13	472	51.5	5.16	2014.47	cell organization and biogenesis;other biological processes	plasma membrane;cytosol;cytoskeleton;nucleus;other cell component	cytoskeletal activity;other molecular function	4	0.654	0.997786	135.34	1.30591e+06	3.41862e+06	152.98	126.88	4735.93	3858.63		34985.2	36331.1	40865.5	29174.7	29012.2	30522.9				359002	373976	389526	165122	102399	107412	3066.74	4639.7	4320.83	1.2954e+06	1.34958e+06	1.35914e+06	12553.6	10868.4	10505.7	200498
p180/ribosome receptor OS=Homo sapiens OX=9606 GN=RRBP1 PE=2 SV=2	A7BI36	RRBP1	36	53	430	53	1540	165.6	8.97	863.01	transport	other membranes;ER/Golgi		0	1.281	0.997786	141.13	1.56441e+06	2.70812e+06	121.15	175.11	30122.1	11454.3	29101.7	612389	655990	612742				2853.91	1061.46		656791	294595	330430	150302	96757.1		25656.5	27259.5	26969.8			150562				29935.2
Serpin B3 OS=Homo sapiens OX=9606 GN=SERPINB3 PE=1 SV=2	P29508	SERPINB3	74	29	644	15	390	44.5	6.81	1604.4	cell-cell signaling;other biological processes	non-structural extracellular;nucleus;other cytoplasmic organelle;other cell component	enzyme regulator activity;other molecular function	1	0.257	0.780552	142.02	1.94315e+06	1.67318e+07	135.61	141	35174	7203.54	31851	192352	209746	172267	10698.4	11031.7	11391.1	3797.66			1.17359e+06	1.1278e+06	1.41824e+06	240546	155546		10535.2	7989.27	5261.4				7667.54	4578.7	9015.81	156515
Complement C5 OS=Homo sapiens OX=9606 GN=C5 PE=1 SV=4	P01031	C5	37	48	355	48	1676	188.2	6.52	598.18	stress response;developmental processes;signal transduction;other biological processes	non-structural extracellular;plasma membrane;other membranes	signal transduction activity or receptor binding;enzyme regulator activity	13	0.847	0.997786	136.58	2.09657e+06	2.4524e+06	79.7	104.1	144615	142586	129897	327552	294133	284002		9145.56		894.649			412252	336743	292677	59123.9	55883.8	112946	9892.37	13013.3	8760.53	131723	107766	66050.1	8849.29	10215.6	8630.26	134612
Myosin-14 OS=Homo sapiens OX=9606 GN=MYH14 PE=1 SV=2	Q7Z406	MYH14	30	51	324	41	1995	227.7	5.6	782.46	cell organization and biogenesis;other biological processes	cytosol;cytoskeleton;other cell component	cytoskeletal activity;other molecular function	6	0.775	0.997786	130.57	2.83568e+06	1.74121e+06	151.22	70.77	65145.3	60577.4	62439.3	323933	356244	354761							677263	609900	526084	522414	462054	590920	10762.2	11303.8	11406.1	2.22236e+06	1.9544e+06	1.98745e+06	7463.59	7436.32	7580.64	603971
Tubulin beta chain OS=Homo sapiens OX=9606 GN=TUBB PE=1 SV=2	P07437	TUBB	81	25	752	4	444	49.6	4.89	1886.55	cell cycle OR cell proliferation;cell organization and biogenesis;stress response;transport;other biological processes	non-structural extracellular;other membranes;cytosol;cytoskeleton;nucleus;other cytoplasmic organelle;other cell component	signal transduction activity or receptor binding;cytoskeletal activity;other molecular function	13	0.911	0.997786	142.06	1.05261e+07	4.27136e+06	101.97	110.9	193120	186497	181287	4.49285e+06	5.02491e+06	4.8765e+06		126870	110680	25936.1	19376.4	22321.5	1.35082e+07	1.37508e+07	1.38381e+07	303372	270700	290291	452326	459882	469450	295492	248510	315513	4544.11	3845.43	3837.24
Alpha-2-macroglobulin-like protein 1 OS=Homo sapiens OX=9606 GN=A2ML1 PE=1 SV=3	A8K2U0	A2ML1	35	40	488	9	1454	161	5.73	1049.1	other biological processes	non-structural extracellular	enzyme regulator activity;other molecular function	0	0.469	0.997786	142.49	199642	2.9751e+06	224.95	138.69							18795.6						387704	656757	798257	235420
Isoform 1 of Plakophilin-1 OS=Homo sapiens OX=9606 GN=PKP1	Q13835-2	PKP1	68	38	391	38	726	80.4	8.97	861.4				0	0.525	0.997786	140.11	191069	1.15506e+06	120.09	100.43				23754.4	42164.1	17438				1683.77			261106	178363	326479								77879.3		1510.91	1970.32	1732.48
Epididymis luminal protein 4 OS=Homo sapiens OX=9606 GN=YWHAZ PE=2 SV=1	D0PNI1	YWHAZ	75	24	737	19	245	27.7	4.79	1982.3	cell organization and biogenesis;transport;developmental processes;signal transduction;other biological processes	mitochondrion;nucleus;other cell component	other molecular function	7	0.469	0.997786	147.08	9.46435e+06	1.38233e+07	88.75	102.46	158547	169051	198334	1.89914e+06	1.82706e+06	1.93013e+06		17235.5		10607	9411.82	9013.71	5.01638e+06	5.3002e+06	4.74073e+06			54075.8	120238	130361	125041	221566	205847	341359	25749.5	25699.9	24609.4	44678
Keratin, type I cytoskeletal 19 OS=Homo sapiens OX=9606 GN=KRT19 PE=1 SV=4	P08727	KRT19	81	34	920	22	400	44.1	5.14	2033.63	cell organization and biogenesis;developmental processes;signal transduction;other biological processes	plasma membrane;other membranes;cytosol;cytoskeleton;other cell component	cytoskeletal activity;other molecular function	3	0.993	0.997786	143.84	6.05249e+06	6.44287e+06	231.09	81.2	72234.9	57452.5	60295.4	909230	918268	894950		9824.03	8572.52	9206.9	8672.58	5878.51	1.99551e+06	1.84471e+06	1693576				124467	130159	112384	7890540	8.15927e+06	7.94183e+06	3704.48	4949.74	4417.03	38545.4
Lamin-B1 OS=Homo sapiens OX=9606 GN=LMNB1 PE=1 SV=2	P20700	LMNB1	68	46	434	41	586	66.4	5.16	898.53	cell organization and biogenesis	other membranes;cytoskeleton;nucleus	nucleic acid binding activity;other molecular function	14	0.932	0.997786	142.28	3.22979e+06	1.94071e+06	105.35	135.47	34473.9	27055.8	35606.4	876170	835738	851547	8317.03	8586.62	7264.89	1550.15			1.08598e+06	886238	1.03693e+06				48994.4	53608.1	52123.8	114771	139761		1837.95	1827.09	1809.23	97566.2
Matrix metalloproteinase-9 OS=Homo sapiens OX=9606 GN=MMP9 PE=1 SV=3	P14780	MMP9	55	32	442	6	707	78.4	6.06	1139.87	cell organization and biogenesis;protein metabolism;other metabolic processes;stress response;developmental processes;signal transduction;other biological processes	non-structural extracellular;other cell component	other molecular function	38	0.775	0.997786	138.39	741294	487136	188.15	250.09	29618.4	27789.6	30053.5	22788.8	32204.6	12564.4			1164.08	16131.3	3610.62		786665	813574	1.00626e+06			26252.2		1619.72	1085.84	57002.3	56326.3	127091				35286.8
Dopamine receptor interacting protein 4 OS=Homo sapiens OX=9606 GN=DRIP4 PE=2 SV=1	Q4W4Y1	DRIP4	56	42	533	42	868	96	6.52	1148.91	transport			0	0.628	0.997786	142.71	2.59758e+07	3.62603e+06	127.15	64.7	165933	159118	182206	1.29109e+06	1.27592e+06	1.34206e+06	600832	646620	603479	13369.6	15862.6	14995.1	4.55114e+06	4.69917e+06	4.1672e+06	2.61423e+07	2.60406e+07	2.66861e+07	134929	145337	143553	2.60374e+07	25593968	25522216	36106.6	45679.3	47194.7	2.03416e+07
Thrombospondin type-1 domain-containing protein 4 OS=Homo sapiens OX=9606 GN=THSD4 PE=2 SV=2	Q6ZMP0	THSD4	38	28	525	28	1018	112.4	7.65	1320.04	cell organization and biogenesis	extracellular matrix	other molecular function	2	0.446	0.997786	146.01	3.28322e+06	3.83694e+06	154.53	159.27	8938.69	8217.74			9866.96			5945.76	5632.05				9.72827e+06	9.93012e+06	9.17604e+06	481352	620074	435829	29030.8	26743	28882.5	130178	55890.4	162176				66882.7
Fructose-bisphosphate aldolase OS=Homo sapiens OX=9606 GN=HEL-S-87p PE=2 SV=1	V9HWN7	HEL-S-87p	80	28	689	24	364	39.4	8.09	1992.06	other metabolic processes	cytosol	other molecular function	3	0.556	0.997786	143.69	2.40302e+07	1.74648e+07	47.51	92.16	333427	321376	325857	2.77766e+06	2.86317e+06	2.97355e+06	70586.9	51470.9	63641.2	18058.9	14822.5	15915.1	6.96368e+06	6.82939e+06	6.50626e+06	270836	317166	136904	250425	266677	257051	720516	1.00916e+06	738657	171655	142703	163999	675332
Golgi membrane protein 1 OS=Homo sapiens OX=9606 GN=GOLM1 PE=1 SV=1	Q8NBJ4	GOLM1	51	28	580	28	401	45.3	4.97	1604.78	cell organization and biogenesis;other biological processes	plasma membrane;other membranes;ER/Golgi		2	0.273	0.838141	144.79	927339	1.57073e+07	108.49	103.75	95126.9	106674	119330							3465.08	2749.81	3004.49	2.85293e+06	3.03681e+06	2.54836e+06				37799.8	30511	34963.3				32821.2	35054.3	31371.2
Integrin beta OS=Homo sapiens OX=9606 GN=ITGB2 PE=1 SV=1	D3DSM0	ITGB2	56	30	326	30	712	78.3	6.87	871.16	cell adhesion;cell organization and biogenesis;transport;signal transduction	plasma membrane;other membranes	other molecular function	9	0.816	0.997786	139.89	652025	691443	128.38	151.79	17982.3	19840.4	19747.3	79565.6	23203	54832.1		4740.25					78242.1	322612	111477	34089.5		21923.8	1690.84		1257.05	170292	229208	194415				56006.9
Uncharacterized protein DKFZp686M08189 OS=Homo sapiens OX=9606 GN=DKFZp686M08189 PE=2 SV=1	Q6MZX9	DKFZp686M08189	56	19	1343	2	483	52.2	5.29	4098.17	other biological processes	other membranes		0	1.134	0.997786	136.05	279855	276444	228.72	106.05				100578	136834	178487				4706.77			4993744	5902042	5980380					4524.5	4918.58						5914.18
Brain acid soluble protein 1 OS=Homo sapiens OX=9606 GN=BASP1 PE=1 SV=2	P80723	BASP1	91	24	685	19	227	22.7	4.63	1932.62	developmental processes;other biological processes	plasma membrane;other membranes;cytoskeleton;nucleus;other cell component	nucleic acid binding activity;other molecular function	1	1.19	0.997786	145.96	2.85795e+07	8.52051e+06	166.84	261.35	299224	249860	283496	2.32951e+06	2.16401e+06	2.29805e+06	104735	130482	109693	8023.27	8643.45	7104.5	3.95395e+06	4.99075e+06	4.42883e+06	1.89962e+07	1.98901e+07	1.94641e+07	109698	125109	111999	3.69215e+07	3.76577e+07	3.61201e+07	17624.7	16346.5	11026.4	3.90652e+06
Hemopexin OS=Homo sapiens OX=9606 GN=HPX PE=1 SV=2	P02790	HPX	68	26	1135	26	462	51.6	7.02	2793.24	protein metabolism;other metabolic processes;transport;other biological processes	non-structural extracellular;other cell component	transporter activity;other molecular function	1	0.688	0.997786	146.93	2.80237e+06	3.35508e+07	135.14	110.78	796881	737486	690814	1.59408e+06	1.75358e+06	1.4153e+06				56810.1	17086.1	11085.4	2.13053e+07	2.14951e+07	2.2962e+07	15422.1	26715		11066.2	11085.9	7617.75			65544.9	11932.5	13690.1	11967.3	85813.7
Calpain-6 OS=Homo sapiens OX=9606 GN=CAPN6 PE=1 SV=2	Q9Y6Q1	CAPN6	57	33	478	33	641	74.5	7.05	1231.52	cell organization and biogenesis;other biological processes	cytoskeleton;other cell component	cytoskeletal activity;other molecular function	2	0.273	0.743981	139.13	263664	3.18627e+06	258.22	143.7	2275.64	1156.54		12163.9	27785.5	16814.3	60209.4	54496.4	62465.3	1227.38								59167.7	3821.22			56123.5	47658.8	52076.7				26134.6
Apolipoprotein A-IV OS=Homo sapiens OX=9606 GN=APOA4 PE=1 SV=4	P06727	APOA4	68	32	721	10	396	45.3	5.38	1647.36	cell adhesion;cell organization and biogenesis;protein metabolism;other metabolic processes;stress response;transport;developmental processes;other biological processes	non-structural extracellular;cytosol;ER/Golgi;other cytoplasmic organelle;other cell component	transporter activity;enzyme regulator activity;other molecular function	11	1.821	0.997786	146.54	1.02456e+07	4.43106e+06	79.48	117.7	792004	823412	676219	391151	626705	587257	37394.7	30246.1	53142.7	5313.82	7204.8	7147.46	7.01677e+06	7.25548e+06	7.42775e+06	203308	285827	186495	54012	47842.8	47595.8	168120	191232	151979	168562	185657	166868
cDNA FLJ58124, highly similar to Complement factor I OS=Homo sapiens OX=9606 PE=2 SV=1	B4DRF2		55	27	741	12	591	66.7	7.52	1867.93	transport	other membranes	other molecular function	2	0.394	0.997786	140.96	680813	8.2168e+06	192.37	117.02	104050	100898	99239.1	98071.1	116383	139333				742.273	1081.96	1432.11	6.79083e+06	6.95309e+06	6.53366e+06				9579.32	10399.7	10183.7				4119.41	3736.31	3566.33
Annexin (Fragment) OS=Homo sapiens OX=9606 GN=ANXA6 PE=2 SV=1	A0A0S2Z2Z6	ANXA6	61	37	494	2	673	75.8	5.6	1090.2	transport;signal transduction;other biological processes	mitochondrion;other cell component	other molecular function	2	0.539	0.997786	144.98	266269	1.2315e+06	138.05	188.7				42109.1	43444.2	30129				4095.09			378357			169573	149746	153923				160012	224081	63544.9				187171
cDNA FLJ41607 fis, clone CTONG3001370, highly similar to Homo sapiens alpha-2-macroglobulin-like 1 (A2ML1), mRNA OS=Homo sapiens OX=9606 PE=2 SV=1	B3KVV6		34	34	411	3	1298	143.6	5.49	905.99	other biological processes	non-structural extracellular	enzyme regulator activity	0	0.172	0.135531	131.32	190351	1.08103e+06	157.73	104.12	1815.04			12868.4	12732.5	36165.4				2623.73			354261	399018	417194
Actin, alpha skeletal muscle OS=Homo sapiens OX=9606 GN=ACTA1 PE=1 SV=1	P68133	ACTA1	66	23	1790	2	377	42	5.39	3897.25	cell organization and biogenesis;other biological processes	cytosol;cytoskeleton;other cell component	cytoskeletal activity;other molecular function	8	1.152	0.997786	124.86	822470	274468	189.92	79.26	13877.5	13621.7	7703.87				6893.41						317023	763406	704878	128908	386627	89027.2	4157.26		3208.59	142774	142612	1.2042e+06				214720
Hemoglobin subunit alpha OS=Homo sapiens OX=9606 GN=HBA2 PE=2 SV=1	A0A1S5UZ39	HBA2	99	16	1601	2	187	20.1	8.9	3307.44	transport	cytosol	other molecular function	0	3.136	0.481241	139.79	3.11317e+06	185395	135.87	191.23	245667	290272	188870	1.29674e+06	1.49435e+06	1.50539e+06					3234.93	3824.08	1.6829e+07	1.84212e+07	1.64531e+07		84620.2	86745.4	4952.31	16426.9	5185.27	42855.5			370129	343932	350785	29866.8
Calreticulin variant (Fragment) OS=Homo sapiens OX=9606 PE=2 SV=1	Q53G71		70	22	600	21	406	46.9	4.45	1467.49	other biological processes	ER/Golgi	other molecular function	0	0.588	0.997786	144.48	641163	3.73073e+06	123.97	118.18	33434.9	39514.7	37270.4	1.36989e+06	1.36922e+06	1.47981e+06				12777.6	8385.01	7823.38	3.15696e+06	3.25039e+06	3.43237e+06				77768.3	83417.3	72567.3
Antileukoproteinase OS=Homo sapiens OX=9606 GN=SLPI PE=1 SV=2	P03973	SLPI	71	16	4242	16	132	14.3	8.75	9719.79	stress response;other biological processes	non-structural extracellular;ER/Golgi;other cell component	enzyme regulator activity;nucleic acid binding activity;other molecular function	1	0.086	0.0305045	146.36	5.31461e+08	3.9371e+09	143.98	109.22	8.44298e+06	6.95399e+06	6.84966e+06	7.08682e+06	6.70865e+06	6.7097e+06	4.93719e+06	5.18626e+06	5.05305e+06	1.10011e+06	532515	381608	1.02907e+08	1.04018e+08	9.98445e+07	2.58648e+08	2.3861e+08	2.4133e+08	5.20421e+06	5.94992e+06	5.55197e+06	8.62885e+07	8.4167e+07	7.99183e+07	2.34006e+06	2.27937e+06	2.2405e+06	7.17146e+06
cDNA FLJ59430, highly similar to Protein disulfide-isomerase OS=Homo sapiens OX=9606 PE=2 SV=1	B4DUA5		75	33	620	1	452	51.2	4.88	1339.6		ER/Golgi	other molecular function	0	2.972	0.10486	120.8	318908	211371	156.68	38.46				170608	124364	133606						2386.89			293028			138528		7444.06		567402	438172	540214	3051.22	3028.93	3260.27	135485
Carboxypeptidase M OS=Homo sapiens OX=9606 GN=CPM PE=1 SV=2	P14384	CPM	52	20	535	20	443	50.5	7.36	1341.56	protein metabolism;other metabolic processes;other biological processes	non-structural extracellular;plasma membrane;other membranes	other molecular function	1	0.717	0.997786	143.28	1.61843e+06	8.01274e+06	234.51	179.78	49625.2	43910.1	39914.7	37038.5	63464.7	32605.1	24004.9	24044.3	26997.1	1702.58			3.01706e+07	2.91275e+07	2.83114e+07	40718.6		39852	20043.6	19329.7	22080.6	108661	56873.7		3130.56			25938.1
Immunoglobulin heavy constant mu OS=Homo sapiens OX=9606 GN=IGHM PE=1 SV=4	P01871	IGHM	63	22	931	4	453	49.4	6.77	1998.12	cell organization and biogenesis;stress response;transport;signal transduction;other biological processes	non-structural extracellular;plasma membrane;other membranes;other cell component	other molecular function	3	0.661	0.997786	147.11	1.14797e+07	2.11005e+07	107.73	104.27	400076	341188	318091	2.53081e+06	2.9618e+06	3.09792e+06				6490.81	5866.5	6882.66	8.81746e+06	10485761	1.01973e+07			75297	66333.9	59945.3	66499.3				156290	147535	162799	46564.4
cDNA FLJ60407, highly similar to Serine protease inhibitor Kazal-type 5 (Fragment) OS=Homo sapiens OX=9606 PE=2 SV=1	B4DWS3		46	41	304	3	876	99.3	8.21	761.06				0	0.637	0.997786	141.7	247072	909174	177.12	114.69										8128.12	9454.82	9151.05	109848	152493	88854.4	46155.5	41154.3	52412.8						27430.3	133971	125304	113792
Plastin-3 OS=Homo sapiens OX=9606 GN=PLS3 PE=1 SV=4	P13797	PLS3	68	36	374	26	630	70.8	5.6	884.3	cell organization and biogenesis;developmental processes	plasma membrane;other membranes;cytosol;cytoskeleton;other cell component	cytoskeletal activity;other molecular function	0	0.662	0.997786	137.32	1.5814e+06	796629	123.96	198.11	13238.4	15516.8	4458.16	38158.7	42433.5	53981.5	229493	234092	256573	734.821			402675	484705	464836	5.16332e+06	4.69038e+06	4.78098e+06	7960.92	7090.34	7517.74	5.68252e+06	6.30336e+06	6462042	2031.25	2162.3	1969.84	3.69934e+06
Elongation factor 1-alpha (Fragment) OS=Homo sapiens OX=9606 PE=2 SV=1	Q53HQ7		68	24	577	11	462	50.2	8.94	1380.07	protein metabolism;other metabolic processes		nucleic acid binding activity;other molecular function	0	1.048	0.997786	145.67	8.37393e+06	2.14184e+07	123.13	76.78	233137	226141	235788	3.90054e+06	3.49195e+06	3.94714e+06		8422.63	9233.27	13754.7	16774.9	16802.4	1.47591e+07	1.48612e+07	1.52069e+07			35441	402475	436497	377302					2058.21	2189.31
cDNA FLJ59922, highly similar to Keratin, type II cytoskeletal 5 OS=Homo sapiens OX=9606 PE=2 SV=1	B4DL32		91	32	1146	1	234	27.3	4.89	2433.15	other biological processes	cytosol;cytoskeleton		0	0.773	0.997786	119.48	178591	266560	128.73	113.75	34267.8	29570.9	25453.4		74155.8	71715.7															6464.15
Polypeptide N-acetylgalactosaminyltransferase 4 OS=Homo sapiens OX=9606 GN=GALNT4 PE=1 SV=2	Q8N4A0	GALNT4	57	30	471	27	578	66.6	7.61	1140.87	protein metabolism;other metabolic processes	other membranes;ER/Golgi;other cell component	other molecular function	1	0.345	0.997786	140.62	4.09885e+06	7.55421e+06	111.48	91.76	2421.76	10297.6	16562.7	266019	270940	290872	28727	32184.9	30639.2				635237	674484	560207	288642	249837	256291	29359.2	29126.4	27267.1	174188	183232	251468	4986.12	5555.85	6157.47	56227.3
Tubulin alpha chain OS=Homo sapiens OX=9606 PE=2 SV=1	B3KT06		69	22	620	2	416	46.3	5.14	1587.2	cell organization and biogenesis;other biological processes	cytoskeleton;other cell component	cytoskeletal activity;other molecular function	0	0.582	0.997786	123.98	194312	530201	85.46	106.28		1836.98	1677.02	16342.8	26331.5	20372.2			1263.42											1372.64	1223.06	37165.9		23006	1461.94	1430.81	1219.36
Protein Niban 2 OS=Homo sapiens OX=9606 GN=NIBAN2 PE=1 SV=3	Q96TA1	NIBAN2	53	31	386	31	746	84.1	6.19	1006.13	cell-cell signaling;cell organization and biogenesis;transport;developmental processes;other biological processes	plasma membrane;other membranes;cytosol;nucleus;other cell component	other molecular function	0	0.456	0.997786	138.45	1.54451e+06	3.83166e+06	158.55	133.12	18144.8	10506.7	7057.71	48348.8	13172.2	81532.7	1.9613e+06	2.01274e+06	1.92963e+06				492296	546881	626648	3.90641e+07	3.89106e+07	3.72055e+07				1.5435e+07	16977428	1.62246e+07	1288.62	1525.76		3.84425e+06
Leukocyte elastase inhibitor OS=Homo sapiens OX=9606 GN=SERPINB1 PE=1 SV=1	P30740	SERPINB1	62	24	621	23	379	42.7	6.28	1604.66	cell cycle OR cell proliferation;other biological processes	non-structural extracellular;other cytoplasmic organelle;other cell component	enzyme regulator activity	2	0.465	0.997786	144.27	4.98548e+06	6.26528e+06	104.18	154.05	52587.7	52468.1	51519.3	307648	253702	327105	9887.51	10837.5	8954.53	33680.9	14963.8	12090.1	5.6699e+06	5.61121e+06	5.45848e+06	138411	159982	144675	21920.7	25158	27115.2	171720	119067	154120	26225.1	25030.6	21101	72518
Chloride intracellular channel protein 5 OS=Homo sapiens OX=9606 GN=CLIC5 PE=1 SV=3	Q9NZA1	CLIC5	51	21	477	19	410	46.5	4.82	1496.52	other metabolic processes;transport;other biological processes	plasma membrane;other membranes;cytoskeleton;ER/Golgi;other cell component	transporter activity	2	0.279	0.862235	143.82	1.63127e+06	2.0191e+07	110.31	119.99	33791.1	25528.3	15454.6	78413	72423.1	70682	7029.78	5876.38	5129.86	12554.8	4237.46	1272.22	1.07383e+06	845529	1.13919e+06	65913.9	100181	65903	2336.54	3161.53	2827.26			43795.8	2614.26	2706.36	2937.44	88061.2
Annexin (Fragment) OS=Homo sapiens OX=9606 GN=ANXA6 PE=2 SV=1	A0A0S2Z377	ANXA6	61	36	467	1	667	75.2	5.67	984.06	other biological processes	other cell component	other molecular function	0	0.803	0.997786	112.24	192765	237658	47.43	122.06
Rho GDP dissociation inhibitor (GDI) beta, isoform CRA_a OS=Homo sapiens OX=9606 GN=ARHGDIB PE=3 SV=1	A0A024RAS5	ARHGDIB	79	19	410	19	201	23	5.21	1194.74		other cell component	enzyme regulator activity	2	0.49	0.997786	141.99	3.59305e+06	3.30125e+06	181.88	165.64	19774.6	33457.4	30971.9	188712	187727	171204	165226	146178	157632	13938.7	3582.27	3006.13	3.3128e+06	3.54456e+06	3.35668e+06	109556	86859.4	108730	18866.3	16714.6	17646	1.09906e+06	829054	1.24975e+06		2160.35
Actin, alpha 2, smooth muscle, aorta OS=Homo sapiens OX=9606 GN=ACTA2 PE=3 SV=1	D2JYH4	ACTA2	66	22	1620	2	377	42	5.39	3563.16	other biological processes	cytoskeleton;other cell component	other molecular function	5	0.851	0.997786	127.58	215423	239904	216.88	118.58	4758.76			29811.1	82040.9	34066.3				8671.07	1254.1		543675	653433	602054				1974.49		1184.44
cDNA FLJ51036, highly similar to Matrix metalloproteinase-9 (EC3.4.24.35) OS=Homo sapiens OX=9606 PE=2 SV=1	B7Z507		57	30	389	4	648	71.5	5.86	990.69	other metabolic processes;other biological processes	non-structural extracellular;extracellular matrix	other molecular function	0	0.6	0.997786	142.26	1.14735e+06	1.14787e+06	136.19	179.13	26578.9	21171.7	25057.7	29060.2	61412.9	33976.2	8754.11	11264.3	13715.1	1919.45	1332.78	626.191	441583	165121	501333	72227.3	80626.8					368433	389899	418971	2793.35	2970.57	2521
Collagen alpha-1(I) chain OS=Homo sapiens OX=9606 GN=COL1A1 PE=1 SV=5	P02452		35	36	531	13	1464	138.9	5.8	1152.22				0	0.636	0.997786	147.96	4.29928e+08	1.4414e+08	103.36	106.43	2.07932e+07	2.22368e+07	2.21217e+07	6.92628e+07	7.17706e+07	7.03827e+07	31787.7	31631.8	28171.1	1.15349e+06	1.19793e+06	1.25304e+06	8.015e+07	80948379	7.70529e+07	90828.1	95714.2	99951.4	9.2493e+06	8.95694e+06	8.52595e+06	494050	329434	268397	7.04085e+06	7.1752e+06	7.67805e+06	159117
Tubulin alpha-4A chain OS=Homo sapiens OX=9606 GN=TUBA4A PE=1 SV=1	P68366	TUBA4A	59	20	550	4	448	49.9	5.06	1414.04	cell cycle OR cell proliferation;cell organization and biogenesis	non-structural extracellular;cytosol;cytoskeleton;other cell component	cytoskeletal activity;other molecular function	41	0.277	0.535318	136.58	242860	1.42781e+06	104.91	99.48		1225.13		13777.7	12978.7	9627.28	1264.25			1626.19			141839	26031.8						1175.98	1232.82	30305.9	64810.2	53955.1				24060.4
ATP synthase subunit beta OS=Homo sapiens OX=9606 GN=HEL-S-271 PE=1 SV=1	V9HW31	HEL-S-271	68	27	331	27	529	56.5	5.4	775.26	cell organization and biogenesis;other metabolic processes;transport;other biological processes	other membranes;mitochondrion	transporter activity;other molecular function	2	1.095	0.997786	139.29	1.21748e+07	1.0652e+06	135.79	115.06	48527.1	57325.5	49388.3	1.2996e+06	1.24964e+06	1.3001e+06	296729	287876	329626	1898.99	3364.41	3029.2	2.08969e+06	2.17774e+06	2.00762e+06	832243	786294	801294	29748.2	28827.8	29078.3	3.46117e+06	3.55725e+06	3.40824e+06	6251.59	6338.83	6129.61	1.73595e+06
cDNA FLJ59287, highly similar to Serine protease inhibitor Kazal-type 5 (Fragment) OS=Homo sapiens OX=9606 PE=2 SV=1	B4DRW4		47	38	262	1	801	90.5	8.28	599.12				0	0.87	0.997786	140.21	184012	196649	189.66	286.92																				7448.2		100780	165434	103684				131561
Adenylyl cyclase-associated protein OS=Homo sapiens OX=9606 GN=CAP1 PE=2 SV=1	D3DPU2	CAP1	61	23	559	3	475	51.6	8.02	1298.93	cell organization and biogenesis	plasma membrane;other membranes	cytoskeletal activity	3	0.714	0.997786	145.93	3.96421e+06	2.18011e+06	99	148.34	24641.6	20063.4	15301.1	331731	306629	349607		6615.39	8069.46	5219.98			2.48006e+06	2.32152e+06	2.5962e+06	103137	101093	99076.9		1204.21		445814	517351	572932	14533.4	1820.11	3943.35	265791
Protein disulfide-isomerase OS=Homo sapiens OX=9606 PE=2 SV=1	B3KQT9		69	29	631	23	480	54.1	7.21	1513.62		ER/Golgi	other molecular function	0	0.837	0.997786	143.99	4.35349e+06	5.9054e+06	127.55	89.85	111045	94472.5	94871.3	1.75884e+06	2.1038e+06	1.95954e+06				15190.7	7063.09	4710.79	2.85548e+06	2.57334e+06	2.69536e+06	102735	47038.7		147077	144009	161492						1224.34	73921.6
Nucleobindin-1 (Fragment) OS=Homo sapiens OX=9606 PE=2 SV=1	Q53GX6		69	33	431	33	461	53.9	5.25	1104.49		non-structural extracellular;ER/Golgi	other molecular function	0	0.555	0.997786	144.62	5.01366e+07	5.17375e+06	128.72	78.91	1.52437e+06	1.55434e+06	1.60327e+06						5020.87	14793	18397.6	18772.1	119137643	1.16857e+08	1.21137e+08	91957.4		19789.4	2.04436e+06	2.10944e+06	2.05282e+06	1.01031e+06	966925	848947	1.31472e+06	1.28473e+06	1.3633e+06	1.85877e+06
Uncharacterized protein DKFZp686C02218 (Fragment) OS=Homo sapiens OX=9606 GN=DKFZp686C02218 PE=2 SV=1	Q7Z374	DKFZp686C02218	47	17	1405	1	492	53.7	7.05	4285.06	other biological processes	other membranes		0	0.21	0.331676	132	144733	794668	67.43	181.05
Isoform 6 of Tropomyosin alpha-3 chain OS=Homo sapiens OX=9606 GN=TPM3	P06753-6	TPM3	65	32	605	4	248	28.9	4.75	1412.22				0	0.364	0.997786	147.47	2.26126e+06	4.70962e+06	278.83	102.58	28412.5	28626.5	17168.4	137094	135692	91293					1477.8	1526.69	108619	180744	532396	141090	148327	131360	26516.5	27102.4	22576.4	1.33184e+07	1.32624e+07	1.27511e+07	12053.8	12547.2	12452	291687
Immunoglobulin heavy constant gamma 4 OS=Homo sapiens OX=9606 GN=IGHG4 PE=1 SV=1	P01861	IGHG4	76	18	1695	10	327	35.9	7.36	4202.91	cell organization and biogenesis;stress response;transport;signal transduction;other biological processes	non-structural extracellular;plasma membrane;other membranes;other cell component	signal transduction activity or receptor binding;other molecular function	9	1.086	0.997786	146.68	1.02006e+08	2.17262e+07	117.27	114.33	1.96072e+06	1.89816e+06	1.99886e+06	1.21159e+07	1.20471e+07	1.26459e+07	99525.2	110053	99568.5	22533.8	10033.4	6981.51	2.29096e+07	2.18402e+07	2.45534e+07	2.98482e+07	2.83637e+07	2.90827e+07	593199	542756	524596	2.84377e+07	2.68689e+07	2.72425e+07	183071	164879	163738	1.62462e+07
Isoform 5 of Brain-specific angiogenesis inhibitor 1-associated protein 2 OS=Homo sapiens OX=9606 GN=BAIAP2	Q9UQB8-5	BAIAP2	65	34	494	34	520	57.4	8.79	1203.49				0	0.421	0.997786	145.71	2.2971e+06	2.22592e+06	136.94	135.39	24919.9	26146.3	20810.9	280017	290086	265453	2534.43	1697.12				717.7	1.07762e+06	1.11121e+06	1.1344e+06	387861	408908	379505	11622.1	11087.5	9577.77	968021	891211	745735	2965.94	2081.51	1935.38	107329
Catalase OS=Homo sapiens OX=9606 GN=CAT PE=1 SV=3	P04040	CAT	65	29	341	29	527	59.7	7.39	835.4	protein metabolism;other metabolic processes;stress response;developmental processes;other biological processes	non-structural extracellular;plasma membrane;other membranes;cytosol;mitochondrion;ER/Golgi;other cytoplasmic organelle;other cell component	other molecular function	11	1.076	0.997786	140.28	2.59452e+07	8.77488e+06	100.53	204.69	158594	166770	189207	2.02537e+06	1.98201e+06	1.90819e+06				68902.9	71020.5	68937.2	6.50021e+06	6.12387e+06	6.13198e+06				287005	296476	301700	1.84973e+06	1.97517e+06	1.67068e+06	584030	589209	593326
Myosin IC, isoform CRA_a OS=Homo sapiens OX=9606 GN=MYO1C PE=3 SV=1	D3DTH7	MYO1C	49	35	361	1	862	98.9	9.42	777.47		cytoskeleton	cytoskeletal activity;other molecular function	0	0.319	0.147074	119	131717	262451	65.79	149.74
Uncharacterized protein OS=Homo sapiens OX=9606 GN=DKFZp686E23209 PE=1 SV=2	Q68CN4	DKFZp686E23209	42	16	2312	1	470	51.5	7.56	6321.65	other biological processes	other membranes		0
Syntaxin binding protein 2 variant (Fragment) OS=Homo sapiens OX=9606 PE=2 SV=1	Q53GF4		62	29	287	29	593	66.3	6.64	692.57	transport			1	0.547	0.997786	131.9	180230	2.08649e+06	150.15	53				200576	211235	242937						827.08		113683	77053				11606.1	12645.9	12509						1737.18
Tubulin beta-2A chain OS=Homo sapiens OX=9606 GN=TUBB2A PE=1 SV=1	Q13885	TUBB2A	64	21	574	3	445	49.9	4.89	1327.42	cell cycle OR cell proliferation;cell organization and biogenesis;developmental processes	non-structural extracellular;cytoskeleton;other cell component	cytoskeletal activity;other molecular function	34	0.993	0.997786	135.58	1.00755e+06	468200	162.54	88.19				74080.7	58954.7	62924.4				6486.14			297275	467765	211330	156593		512670		6840.49	9716.69	104514	117348	130734				264067
Kininogen 1, isoform CRA_a OS=Homo sapiens OX=9606 GN=KNG1 PE=4 SV=1	D3DNU8	KNG1	71	30	777	3	427	47.8	6.65	1963.94	other biological processes	non-structural extracellular	enzyme regulator activity	0	1.015	0.997786	146.99	1.3027e+07	9.84292e+06	61.3	165.37	522406	508357	572686	1.93979e+06	2.1272e+06	1.87495e+06	1165.01		1438.83	5520.25	5893.61	5572.98	4.49455e+06	4.41314e+06	4.50686e+06	241465	231744	248989	52608.7	62096.7	55441.5	681789	642586	646810	96339.1	100275	107124	429667
45 kDa calcium-binding protein OS=Homo sapiens OX=9606 GN=SDF4 PE=1 SV=1	A0A5F9UP49	SDF4	69	22	429	22	355	40.9	4.86	1209.87	other biological processes	ER/Golgi;other cytoplasmic organelle	other molecular function	0	0.362	0.997786	142.18	478031	8.99107e+06	111.12	81.17	18696.2	16694.2	14878.5	25967.5		67806.2				1367.46			454050	444015	502701				15505.7	12720.5	11564.4	85467.5			4211.79	3066.89	4317.84
Protein disulfide-isomerase A4 OS=Homo sapiens OX=9606 GN=ERP70 PE=2 SV=1	A0A090N8Y2	ERP70	57	37	392	37	645	72.9	5.07	688.59		ER/Golgi	other molecular function	0	0.905	0.997786	140.01	6.25208e+06	5.74314e+06	73.79	81.71	79012.4	79790.4	79565.6	831214	915213	946069	15360.2	9131.52	2160.87	8461.65	4247.37	4549.4	1.20372e+06	1.5675e+06	1.48898e+06	197382	146630	407763	101458	103798	99948.4	136951	68022.6	83049.7	8620.86	6330.74	6938.32	151228
Urokinase plasminogen activator surface receptor OS=Homo sapiens OX=9606 GN=PLAUR PE=1 SV=1	Q03405	PLAUR	56	14	393	14	335	37	6.65	1312.64	stress response;signal transduction;other biological processes	non-structural extracellular;plasma membrane;other membranes;ER/Golgi;other cell component	signal transduction activity or receptor binding;other molecular function	7	0.188	0.437135	146.11	207915	1.61803e+07	120.97	78.09				38100	19609.7		6446.58	5316.19	5463.35	1657.79			862078	739181	521521					3998.78		119460		131647				58327.4
cDNA FLJ56954, highly similar to Inter-alpha-trypsin inhibitor heavy chain H1 OS=Homo sapiens OX=9606 PE=2 SV=1	B7Z539		46	24	427	14	645	72.1	7.68	1097.96				0	1.398	0.997786	143.24	4.46589e+07	4.85028e+06	96.86	107.55	827577	1.05634e+06	960546	1.83434e+06	1.8887e+06	1.7456e+06	482374	456769	469534	23430	25747.2	26462.3	5.68409e+06	5.48036e+06	5.78132e+06	5231597	5466779	6253298	217532	237749	226482	3.05914e+06	3.3932e+06	3.22064e+06	238969	265984	260049	2.45733e+06
Dysferlin OS=Homo sapiens OX=9606 GN=DYSF PE=1 SV=1	O75923	DYSF	24	42	195	40	2080	237.1	5.64	473.63	cell organization and biogenesis;stress response;transport;other biological processes	plasma membrane;other membranes;cytoskeleton;other cytoplasmic organelle;other cell component	other molecular function	1	0.763	0.997786	133.95	2.10279e+06	1.19956e+06	113.62	101.68	263203	244808	245087	532919	585081	625583				915.781	799.19	942.839	1458870	1.34374e+06	1.39061e+06				35310.4	38306.3	38897.7				25139.9	23406.6	24791.1
Polypeptide N-acetylgalactosaminyltransferase OS=Homo sapiens OX=9606 PE=2 SV=1	B4DL56		51	27	430	25	603	68.8	8.27	1114.79	protein metabolism;other metabolic processes	other membranes;ER/Golgi	other molecular function	0	0.387	0.997786	139.86	222179	4.2824e+06	125.43	164.09	10392.3	5922.32	4670.84	20380.1	26476.5	22093.5							604748	693719	609433							72668.4
Cation-independent mannose-6-phosphate receptor OS=Homo sapiens OX=9606 GN=IGF2R PE=1 SV=3	P11717	IGF2R	26	41	210	41	2491	274.2	5.94	468.71	protein metabolism;other metabolic processes;transport;developmental processes;signal transduction;other biological processes	plasma membrane;other membranes;ER/Golgi;nucleus;other cytoplasmic organelle;other cell component	kinase activity;other molecular function	5	0.736	0.997786	129.97	863500	705328	139.67	107.9	2093.87		5619.92	88534	61160.7	51682.1		3901.23	4336.14	835.392			1.8749e+06	1.90531e+06	1.81315e+06	308565	255086	304525		2868.65	3137.53	587720	579299	468779	1362.66	1513.41	1302.67	14065.5
Unconventional myosin-6 OS=Homo sapiens OX=9606 GN=Myo6-008 PE=2 SV=1	A0A1Y0BRN0	Myo6-008	37	37	174	37	1272	146.9	8.56	419.03	other biological processes	plasma membrane;other membranes;cytoskeleton;other cell component	cytoskeletal activity;other molecular function	0	0.683	0.997786	127.72	647797	1.06355e+06	76.76	82.59	12953.5	17095	16436.4	58637.5	26444.1	18759.7				1221.95			309264	237713	382160				6036.68	9523.55	6411.24	50007.2		51285	10173.8	5142.9	5815.12
Annexin A5 OS=Homo sapiens OX=9606 GN=ANXA5 PE=1 SV=2	P08758	ANXA5	72	25	598	24	320	35.9	5.05	1305.48	stress response;signal transduction;other biological processes	non-structural extracellular;plasma membrane;other membranes;cytosol;other cell component	enzyme regulator activity;other molecular function	4	0.665	0.997786	144.2	8.74533e+06	1.01385e+07	126.27	97.57	198858	214931	196431	3.14421e+06	3.3709e+06	3.32763e+06				20301	7110.37	6602.47	8.27055e+06	9.05743e+06	8.98549e+06				103123	97725.8	96931.1						6285.73	96880.2
Repetin OS=Homo sapiens OX=9606 GN=RPTN PE=1 SV=1	Q6XPR3	RPTN	56	28	162	28	784	90.7	6.92	308.38		non-structural extracellular;plasma membrane;cytosol	other molecular function	1	0.784	0.999876	129.91	184122	562623	157.14	153.63			11915.3				4187.49	2439.04	4998.77							12895							31503.8	79757.5
cDNA FLJ51597, highly similar to C4b-binding protein alpha chain OS=Homo sapiens OX=9606 PE=2 SV=1	B4E1D8		67	26	498	26	536	60.4	6.65	1109.23				0	0.901	0.997786	143.36	3.76402e+06	7.99178e+06	269.11	104.8	161574	171357	152388	1.69657e+06	1.98948e+06	1.8873e+06	772661	755861	873201				3.46303e+06	4.07294e+06	4.25567e+06			93943.2		3809.65	3215.39	67799.7					6285.73	96880.2
Bradykinin OS=Homo sapiens OX=9606 GN=KNG1 PE=2 SV=1	B4E1C2	KNG1	46	29	661	2	644	71.9	6.81	1590.72	stress response;other biological processes	non-structural extracellular	enzyme regulator activity	0	0.669	0.997786	132.18	200034	432303	160.68	129.41				59252.2	127608	41003.4				1339.31			969972	1.00907e+06	476566
Desmoglein-1 OS=Homo sapiens OX=9606 GN=DSG1 PE=1 SV=2	Q02413	DSG1	39	28	263	28	1049	113.7	5.03	676.92	cell adhesion;cell organization and biogenesis;other biological processes	plasma membrane;other membranes;cytosol;other cell component	other molecular function	6	0.589	0.997786	141.02	251866	1.77167e+06	162.56	141.72									5275.69				121425	154128	152446	28190.1	17816.4	17852.1				203973	213723	193829	3675.31		2505.2
Dipeptidyl peptidase 4 OS=Homo sapiens OX=9606 GN=DPP4 PE=1 SV=2	P27487	DPP4	50	37	528	37	766	88.2	6.04	1241.58	cell adhesion;cell organization and biogenesis;protein metabolism;other metabolic processes;stress response;transport;signal transduction;other biological processes	non-structural extracellular;plasma membrane;other membranes;other cell component	signal transduction activity or receptor binding;other molecular function	3	0.475	0.997786	141.44	1.77877e+06	4.18403e+06	131.2	72.33	7933.24	4019.13	6532.82		138306		19071.2	23543.6	21510.8			856.83	2.04501e+06	1.90216e+06	2.22145e+06	25825.5	21653.4		4718.45	10276	4707.24	135244	786935	158662	17118	2396.87	19067.9	199837
Heterogeneous nuclear ribonucleoprotein U OS=Homo sapiens OX=9606 GN=HNRNPU PE=1 SV=6	Q00839	HNRNPU	41	30	259	29	825	90.5	6	519.09	cell cycle OR cell proliferation;cell organization and biogenesis;RNA metabolism OR transcription;other metabolic processes;transport;developmental processes;other biological processes	cytosol;cytoskeleton;nucleus;other cell component	cytoskeletal activity;nucleic acid binding activity;other molecular function	4	1.255	0.997786	140.71	538683	1.00935e+06	139.24	126.81	23584.3	23450.4	27231.6	461420	545569	514681			2122.86		861.53	806.552	1784159	1.88574e+06	1.84632e+06				9772.83	10033.4	8883.07
Leukotriene A(4) hydrolase OS=Homo sapiens OX=9606 PE=2 SV=1	A0A140VK27		54	27	390	27	611	69.2	6.18	922.1	other metabolic processes;developmental processes;other biological processes	cytosol;nucleus	other molecular function	1	0.687	0.997786	142.19	6.38979e+06	1.88173e+06	148.77	126.09	11450.4	17065.3	17779.6	94383.2	130428	78130.2	14535.6	14688.9	12703.2	5939.25		1026.51	1.79988e+06	2.10164e+06	1.97922e+06	1.28879e+06	1.24911e+06	1.1449e+06	4404.35	2700.56	3592.18	2.88604e+06	3.25937e+06	3.13542e+06	18020.8	16841.4	18083.2	577039
Interleukin-6 receptor subunit beta OS=Homo sapiens OX=9606 GN=IL6ST PE=1 SV=2	P40189	IL6ST	31	24	385	24	918	103.5	5.95	1046.69	other metabolic processes;developmental processes;signal transduction;other biological processes	non-structural extracellular;plasma membrane;other membranes;other cell component	signal transduction activity or receptor binding;other molecular function	16	0.281	0.877824	140.03	940231	6.52042e+06	128.59	79.06	2131.62					3114.23	17926	21207.2	22993.2	1354			770106	682349	912917	150816	240803	232817		1643.97		496420	373637	499933				91481.5
cDNA, FLJ94213, highly similar to Homo sapiens pregnancy-zone protein (PZP), mRNA OS=Homo sapiens OX=9606 PE=2 SV=1	B2R950		37	36	347	26	1482	163.8	6.38	683.68	other biological processes	non-structural extracellular	enzyme regulator activity	0	0.796	0.997786	133.61	214422	596870	167.95	95.87	2211.25	11819.1	2249.85	16121.8	39334.6	33243.8							115089	186113	193686											1713.02		45924.7
Alkaline phosphatase, germ cell type OS=Homo sapiens OX=9606 GN=ALPG PE=2 SV=4	P10696	ALPG	48	20	553	2	532	57.3	6.34	1633	other metabolic processes	non-structural extracellular;plasma membrane;other membranes	other molecular function	2
Desmoglein 3 (Pemphigus vulgaris antigen), isoform CRA_a OS=Homo sapiens OX=9606 GN=DSG3 PE=4 SV=1	A0A024RC30	DSG3	38	27	256	27	999	107.4	5	672.77	cell adhesion;developmental processes	plasma membrane;other membranes;other cell component	other molecular function	0	0.327	0.984198	140.51	223226	4.41297e+06	255.37	130.55	80935.9	48033.9	41103.4	8310.61	11080.8			1498.68		4732.03	1000.92		1.27485e+07	1.28968e+07	1.29237e+07		39203.7	34160.6
TF protein (Fragment) OS=Homo sapiens OX=9606 GN=TF PE=2 SV=1	A0PJA6	TF	91	16	853	1	180	19.9	8.5	2593.59		non-structural extracellular;other membranes		1	0.157	0.0605524	136.91	226831	1.36699e+06	253.8	158.31	20427.5	21041.3		74736.1			18051	20573.2						213888					4771.99							2644.68
cDNA FLJ55716, highly similar to Desmocollin-2 OS=Homo sapiens OX=9606 PE=2 SV=1	B4DLJ5		49	29	279	27	912	101	5.27	598.9	cell adhesion;developmental processes	plasma membrane;other membranes;other cell component	other molecular function	0	0.528	0.997786	140.53	503875	2.41944e+06	132.36	109.15						31650.2	284819	304015	285814	978.038				111707	117937	4309272	4.00304e+06	4.65074e+06	1421.98		2031.2	4.06799e+06	4.07869e+06	3656694	1038.94	843.038		1.71974e+06
Cytosolic non-specific dipeptidase OS=Homo sapiens OX=9606 GN=CNDP2 PE=1 SV=2	Q96KP4	CNDP2	71	25	490	25	475	52.8	5.97	1230.88	protein metabolism	cytosol;nucleus	other molecular function	2	0.591	0.997786	143.76	3.17681e+06	9.8256e+06	122.17	70.5	186650	166037	160385	1.95978e+06	2.06865e+06	2.15876e+06				12628.2	13546.4	13833	4.16955e+06	4.25445e+06	4.4434e+06				215932	219109	206096				11093	8666.55	8883.89
Protein S100-A9 OS=Homo sapiens OX=9606 GN=S100A9 PE=1 SV=1	P06702	S100A9	91	13	1223	13	114	13.2	6.13	3305.88	cell adhesion;cell-cell signaling;protein metabolism;other metabolic processes;stress response;developmental processes;other biological processes	non-structural extracellular;plasma membrane;other membranes;cytosol;cytoskeleton;nucleus;other cell component	signal transduction activity or receptor binding;cytoskeletal activity;other molecular function	10	0.407	0.997786	147.35	1.8585e+07	3.86711e+08	187.16	136.58	228486	196490	222736	173082	82483.2	140243	14970.7	21468.8	24483.3	276927	117761	57709.4	3.01366e+07	3.44342e+07	3.54805e+07	7.28719e+06	8.51386e+06	8.34522e+06	46496	47724.9	42110.9	3.51972e+07	4.11274e+07	4.05137e+07	59577.7	51497.1	49798.9	473884
Glypican-4 OS=Homo sapiens OX=9606 GN=GPC4 PE=1 SV=4	O75487	GPC4	53	23	349	23	556	62.4	6.68	923.62	cell adhesion;cell-cell signaling;cell organization and biogenesis;signal transduction;other biological processes	extracellular matrix;plasma membrane;other membranes;ER/Golgi;other cytoplasmic organelle;other cell component	other molecular function	11	0.428	0.997786	138.97	1.06756e+06	4.93125e+06	164.66	62.19		4095.61	4559.94	127221	174103	213001				1516.65	2264.3	996.634	4.26034e+06	3.82169e+06	4.87565e+06	28324.3	25454.9	44714.1	2713.41	2606.53	2260.77	66852.9	96386.2	89005.7		1558.56
Cofilin, non-muscle isoform OS=Homo sapiens OX=9606 GN=CFL1 PE=1 SV=1	E9PK25	CFL1	65	22	835	15	204	22.7	8.34	2252.92	cell organization and biogenesis	plasma membrane;other membranes;cytoskeleton;nucleus	cytoskeletal activity	1	0.162	0.30294	145.79	4.72035e+06	3.44327e+07	139.41	91.04	134951	101391	106402	1.96817e+06	1.57184e+06	1.54343e+06				86201.5	32309.5	27204.9	6.20063e+06	6.50094e+06	6.20286e+06				152392	155032	155930	16773.7	10867	15130.6	40159.7	37671.2	35504.8
Tropomyosin alpha-4 chain OS=Homo sapiens OX=9606 GN=TPM4 PE=1 SV=3	P67936	TPM4	74	32	603	4	248	28.5	4.69	1428.78	cell organization and biogenesis;other biological processes	cytosol;cytoskeleton	cytoskeletal activity;other molecular function	5	0.959	0.997786	144.4	4.04814e+06	5.80838e+06	112.25	76.51	21727.2	115720	95596.1	1.17547e+06	2.15488e+06	2.00558e+06			27819.2	6670.24	8572.38	7870.38	3.57372e+06	3.94293e+06	3.78975e+06	47738.6		86356.4	119251	130556	125726	59501.5	56903.7	57461.9	14261.6	3482.12	7263.47
N-acetylgalactosaminyltransferase 7 OS=Homo sapiens OX=9606 GN=GALNT7 PE=1 SV=1	Q86SF2	GALNT7	54	28	375	18	657	75.3	7.11	857.06	protein metabolism;other metabolic processes	other membranes;ER/Golgi	other molecular function	1	0.273	0.838141	139.71	1.20398e+06	6.41693e+06	349.95	78.2		8211.19		49171.2	35673.5	86004.8	14069			1013.17	1006.64	854.472	280242	221885	236268	99873.6	67986	76640.8	7844.04	8414.04	9368.29	3.05056e+06	92069.9	212050				41181.6
cDNA FLJ61290, highly similar to Neutral alpha-glucosidase AB OS=Homo sapiens OX=9606 PE=2 SV=1	B4DJ30		41	32	362	32	995	112.9	6.06	679.12	other metabolic processes;transport;other biological processes	other membranes	other molecular function	0	1.056	0.997786	138.73	196130	3.81898e+06	150.87	61.22	24051.7	23560	19302	449937	513076	514874							1.0901e+06	1.15156e+06	1.34097e+06				13937.1	11779.7	10899.2
Epididymis luminal protein 2 OS=Homo sapiens OX=9606 GN=HEL2 PE=1 SV=1	V9HW98	HEL2	78	24	610	21	255	29.2	4.74	1526.21	cell organization and biogenesis;transport;developmental processes;other biological processes	cytosol;mitochondrion	other molecular function	5	0.5	0.997786	146.47	3.85831e+07	1.328e+07	112.7	132.84	178301	165684	174962	2.41939e+06	2.37589e+06	2.56843e+06	81246.8	74213.9	101448	15255.7	14075.4	13942.5	3.41366e+06	3.36747e+06	3.32585e+06	2.44179e+06	2.65441e+06	2.55233e+06	198858	207164	197279	6725067	7.40024e+06	7.6155e+06	72114.1	67919	68734.2	4.18115e+06
Heterogeneous nuclear ribonucleoproteins A2/B1 OS=Homo sapiens OX=9606 GN=HNRNPA2B1 PE=1 SV=2	P22626	HNRNPA2B1	62	25	349	23	353	37.4	8.95	714.02	cell organization and biogenesis;RNA metabolism OR transcription;other metabolic processes;transport;other biological processes	non-structural extracellular;nucleus;other cell component	nucleic acid binding activity;other molecular function	4	1.224	0.997786	142.85	5.46021e+06	8.34866e+06	144.92	97.28	307556	298661	289018	5.44328e+06	5.73818e+06	5.55665e+06		3864.76		10593.6	8969.69	9195.68	5.89573e+06	5.86291e+06	5.88442e+06				381678	378987	363007	42480.5		50176.7	12652.2	8286.37	8565.59	12015.6
GST class-pi OS=Homo sapiens OX=9606 GN=HEL-S-22 PE=2 SV=1	V9HWE9	HEL-S-22	62	12	479	9	210	23.3	5.64	1479.92	other metabolic processes	cytosol;mitochondrion	other molecular function	3	0.361	0.997786	146.22	4.93005e+06	1.9967e+07	114.5	102.94	217978	200775	207016	1.48417e+06	1.65161e+06	1.65134e+06				23851.7	11756.4	11026.8	7.36464e+06	7.16913e+06	6.8433e+06				229193	240256	232125				13021.3	14775.5	14708.5
Apolipoprotein B receptor OS=Homo sapiens OX=9606 GN=APOBR PE=1 SV=1	A0A4V7I447		45	33	153	1	1088	114.8	4.4	362.69				0	0.375	0.420136	113.99	154988	268852	61.42	156.27
Isoform 7 of Agrin OS=Homo sapiens OX=9606 GN=AGRN	O00468-7	AGRN	25	32	226	32	2064	216.7	6.3	504.12				0	0.733	0.997786	134.41	758903	2.3037e+06	96.95	185.74		20406.5	18739.4	36366.1	93448.8				3109.79	1210.64	1052.12		77727.9	243586	285727				4230.28	6318.42	5250.41	40939.8			7567.89	6700.04	3324.34	80231.9
Tubulin beta-4A chain OS=Homo sapiens OX=9606 GN=TUBB4A PE=1 SV=2	P04350	TUBB4A	75	21	555	1	444	49.6	4.88	1277.91	cell cycle OR cell proliferation;cell organization and biogenesis;other biological processes	non-structural extracellular;cytosol;cytoskeleton;other cell component	cytoskeletal activity;other molecular function	40	0.543	0.864578	125.04	134072	185999	162.62	161.77	5474.99	3574.4	2638.18		7802.05	6964.02																		69421.3	3662.28			20398.3
Glucose-6-phosphate isomerase OS=Homo sapiens OX=9606 GN=GPI PE=1 SV=4	P06744	GPI	55	25	368	25	558	63.1	8.32	826.56	other metabolic processes;stress response;developmental processes;signal transduction;other biological processes	non-structural extracellular;plasma membrane;other membranes;cytosol;nucleus;other cell component	signal transduction activity or receptor binding;other molecular function	10	0.683	0.997786	144.55	2.72345e+07	4.82302e+06	221.11	91.34	444297	408230	405741	1.84425e+06	1.91453e+06	2.02043e+06	2.3688e+06	2.40471e+06	2.21829e+06	8118.52	7362.54	7723.92	3.12396e+06	3.24526e+06	3.12287e+06	1.04797e+09	1.11187e+09	1.02357e+09	106519	125393	124552	270042240	2.85127e+08	278053632	62890.1	53630.4	40160	8.24653e+07
Full-length cDNA clone CS0DD006YL02 of Neuroblastoma of Homo sapiens (human) OS=Homo sapiens OX=9606 PE=2 SV=1	Q86TT1		72	20	787	2	375	41.2	6.79	1692.27				0	0.565	0.997786	147.66	2.89639e+06	9.93146e+06	127.86	73.44	59250	47140.7	41678.7	1.36791e+06	1.44304e+06	1.47283e+06	55559.6	59240.7	69989.8	2425.29			3.80602e+06	4.00354e+06	4.13378e+06	16436.2		15095.7	148685	3369.75	1394.63	60515.6	336513	375580	2348.72	1897.62		55527.2
Isoform 5 of Periostin OS=Homo sapiens OX=9606 GN=POSTN	Q15063-5	POSTN	48	29	132	3	809	90.4	7.39	325.99				0	0.52	0.997786	136.7	377137	942004	184.56	87.05				50353.8	70320.6	46178.6	12177.8	8904.59	14941.4				334910	247715	253831		21388.8		2460.44	4746.81	3385.63			30109.8				25501.4
Placenta apolipoprotein B48 receptor type 2 OS=Homo sapiens OX=9606 GN=APOB48R PE=2 SV=1	Q9NS13	APOB48R	45	33	147	1	1076	113.4	4.39	351.28	transport		other molecular function	0	1.159	0.997786	144.73	193715	184551	170.15	223.49		33818.2		201543		229507											112083		44151.4	35745.5	33748.8			119989
Calpastatin OS=Homo sapiens OX=9606 GN=CAST PE=4 SV=1	A0A6Q8PH20	CAST	46	28	250	3	754	81	5.1	582.28				0	0.816	0.997786	126.21	732980	830529	116.61	131.88	22039.5	11430.4	18617.8	25882.4	36554.3	32343.9					1071.45	814.588	219101		362439				5077.94	6644.02	5133.01	99454.3	75986.3	88482.3	2732.02	3476.48	2422.34	130513
Serpin B4 OS=Homo sapiens OX=9606 GN=SERPINB4 PE=1 SV=2	P48594	SERPINB4	63	24	412	1	390	44.8	6.21	830.82	other biological processes	non-structural extracellular;other cell component	enzyme regulator activity;other molecular function	0	0.075	0.000947255	142.19	135892	1.6713e+06	57.43	111.85
Unconventional myosin-Id OS=Homo sapiens OX=9606 GN=MYO1D PE=1 SV=1	J3QRN6	MYO1D	43	35	213	34	961	111.2	9.39	434.68		cytoskeleton	cytoskeletal activity;other molecular function	0	0.636	0.997786	130.05	235748	202196	158.37	144.56	1736.81			39423.7	42429.9	19224.3			909.801			1262.84		470753	396179	25251.1	27236.3			6422.02							922.828	56014.6
Tropomyosin alpha-3 chain OS=Homo sapiens OX=9606 GN=TPM3 PE=1 SV=1	J3KN67	TPM3	55	31	603	2	285	33.2	4.77	1297.28		cytosol;cytoskeleton	cytoskeletal activity	1	0.463	0.997786	147.14	2.0459e+06	5.80048e+06	238.91	103.72	33696.2	35280.2	25752.6	93113.1	63259.1		663075	673054	670593	1830.51	1425.21	3942.03			462248	1.49087e+06	1.57384e+06	1.64157e+06	16779	15510.7	14993.5	1.44758e+06	1.3173e+06	1.43297e+06	5636.45	4986.25	5024.64	33505.5
Alpha-1B-glycoprotein OS=Homo sapiens OX=9606 GN=A1BG PE=1 SV=4	P04217	A1BG	58	17	544	17	495	54.2	5.86	1515.18		non-structural extracellular;other cell component		3	0.799	0.997786	144.61	6.07463e+06	6.98342e+06	87.62	111.36	402674	481490	467277	1.13212e+06	1.1901e+06	1.33639e+06	25398.7	31944.2		8349.13	2306.03	768.754	6.9125e+06	7.7671e+06	7.30222e+06	128121	106422	51789.9	32887.1	33625.4	30912	44665.5	9573.65		57546.7	47488.6	55872	93513.3
Tubulin alpha chain OS=Homo sapiens OX=9606 GN=TUBA1C PE=1 SV=1	F5H5D3	TUBA1C	51	21	537	4	519	57.7	5.07	1292.09	cell organization and biogenesis;other biological processes	cytoskeleton;other cell component	cytoskeletal activity;other molecular function	5	0.934	0.997786	134.92	950728	1.58067e+06	116.21	76.36	13269.7	10093.6	8415.24	489708	425566	485657	2606.11	2477.26	1899.04	4076.74			1.33718e+06	1.51096e+06	1562427				3390.76	3282.45	3126.04	37764.5	46764.8	40706.9				64724.6
Beta-globin OS=Homo sapiens OX=9606 GN=HBB PE=3 SV=1	C8C504	HBB	90	18	1278	2	147	16	8.06	2511.58	transport	cytosol	other molecular function	0	1.055	0.997786	137.89	490510	274667	171.95	88.43	5047.25	3924.31	2897.76	103235	134052	139819			23065.9				1.84045e+06	1.73109e+06	1.92649e+06	9496.29	136228	110292		1775.77		107036		679718	5146.02	4684.82	3627.47	48336.5
cDNA FLJ75444, highly similar to Homo sapiens protein kinase, cAMP-dependent, regulatory, type II, alpha (PRKAR2A), mRNA OS=Homo sapiens OX=9606 PE=2 SV=1	A8KAH7		71	25	411	25	404	45.5	5.07	1038.18	other biological processes	plasma membrane;other membranes;other cell component	enzyme regulator activity;kinase activity;other molecular function	8	0.374	0.997786	139.68	745683	3.87526e+06	109.81	157.72	12884.3	6557.65	2487.43	33119.5	43501.5	23329.5	8336.43	10591.7	4576.57				725973	1.06187e+06	1.02193e+06			24421.9	5040.83	3357.42	3196.63	76089.6	70834.9	123137		1197.04		31482
APOA4 protein (Fragment) OS=Homo sapiens OX=9606 GN=APOA4 PE=2 SV=1	Q13784	APOA4	78	23	499	1	244	28.1	5.48	1111.46	protein metabolism;other metabolic processes;transport	non-structural extracellular	other molecular function	0	0.379	0.997786	141.02	2.20835e+06	3.12629e+06	136.29	119.27	76789.3	73356.3	67144	382524	394077	352559				11206.7	12198.2	13551.8		751132	1.22102e+06				46772.3	51018.6	49275.8				29555.6	17110.9	18508.4
Epididymis secretory sperm binding protein OS=Homo sapiens OX=9606 PE=2 SV=1	A0A384P5T6		39	28	294	28	999	111.3	5.22	663.27	stress response;other biological processes	ER/Golgi	other molecular function	1	0.688	0.997786	141.28	5.16612e+06	3.76508e+06	90.16	150.47	43373.7	40133.5	35910.3	282303	372533	360665	6429.13		11178.7				763347	675237	700480	413677	416219	408132	29964.8	33075.2	35067.5	573469	479491	467590			1344.61	152961
L-lactate dehydrogenase A chain OS=Homo sapiens OX=9606 GN=LDHA PE=1 SV=2	P00338	LDHA	75	22	445	21	332	36.7	8.27	1025.82	other metabolic processes	cytosol;other cell component	other molecular function	15	0.469	0.997786	143.27	5.6684e+06	1.84904e+07	109.41	94.64	196236	181076	193273	1.71681e+06	1.9508e+06	1.9247e+06	3599.58	3496.06	3265.79	22980.1	22041.1	21760.8	4.76814e+06	5.06244e+06	4.8153e+06				203149	219291	219758	32195.3			30486.4	31744.9	30095.6
Polypeptide N-acetylgalactosaminyltransferase 10 OS=Homo sapiens OX=9606 GN=GALNT10 PE=1 SV=2	Q86SR1	GALNT10	56	24	291	24	603	68.9	8.59	678.57	protein metabolism;other metabolic processes	other membranes;ER/Golgi	other molecular function	1	0.457	0.997786	137.48	782195	2.67248e+06	143.68	86.33	9874.22	13005.1	2478.67	12966.7			20475.7	19330.3	19628.4				186310	191147	190207		98529.1	78244.5	6558.75	5131.16	6244.04	142257	108678	101514	2140.61	2409.32	1477.61	280881
Haptoglobin-related protein OS=Homo sapiens OX=9606 GN=HPR PE=2 SV=2	P00739	HPR	64	22	842	7	348	39	7.09	1907.59	protein metabolism;other metabolic processes;stress response;other biological processes	non-structural extracellular	other molecular function	1	1.272	0.997786	141.2	1.66546e+06	994218	204.52	115.15	9252.68	9751.72	12282.5	241095	267120	263619	7997.06	27597.3		1773.27	3531.33		563681	370133	467201				7160.32	8888.44	3112.34	2673448	2.32841e+06	2662948	9731.07	13402	11946.9	3.5571e+06
14-3-3 protein sigma OS=Homo sapiens OX=9606 GN=SFN PE=1 SV=1	P31947	SFN	72	21	492	17	248	27.8	4.74	1014.04	cell organization and biogenesis;stress response;signal transduction;other biological processes	non-structural extracellular;cytosol;nucleus;other cell component	enzyme regulator activity;other molecular function	13	0.355	0.997786	139.92	5.21541e+06	2.73167e+07	81.65	60.86	144149	162940	160504	397608	369796	369157	2100.09	6298.25	6986.24	9404.32	10051.6	9438.76	2.21986e+06	2.2864e+06	2.05178e+06	23100.2	17957.4	22713.2	73931.1	71831.8	73177.9	113428	131428	121617	15494.3	14756.9	15734.2	31008.9
Alpha-2-HS-glycoprotein OS=Homo sapiens OX=9606 GN=AHSG PE=1 SV=2	P02765	AHSG	52	14	688	6	367	39.3	5.72	2114.51	stress response;transport;developmental processes;other biological processes	extracellular matrix;ER/Golgi;other cell component	enzyme regulator activity	4	0.363	0.997786	147.49	1.72824e+07	2.67015e+07	95.74	79.71	1.17601e+06	1.0042e+06	1.06817e+06	2.26719e+06	2.40973e+06	2.57916e+06				43299.7	17363.3	16171.7	1.16382e+07	1.09472e+07	1.1244e+07				171388	158058	159398	32524.3	30471.8	34249	43016	43459.1	43138.4	157735
Isoform 2 of Periostin OS=Homo sapiens OX=9606 GN=POSTN	Q15063-2	POSTN	46	27	120	1	779	87	7.81	300.33				0	0.693	0.997786	102.8	150257	238122	49.31	127.06
Calpain inhibitor (Fragment) OS=Homo sapiens OX=9606 PE=2 SV=1	Q59HE3		40	26	232	1	784	84.2	5.35	541.51				0	0.538	0.997786	145.98	230169	760773	177.58	127.07		23285.7				434759					8260.47	6706.41												184201	38170.4	39937.3	31953.5	144493
Triosephosphate isomerase OS=Homo sapiens OX=9606 GN=HEL-S-49 PE=2 SV=1	V9HWK1	HEL-S-49	87	19	628	19	249	26.7	6.9	1695.6	other metabolic processes		other molecular function	3	0.681	0.997786	146.6	7.47334e+06	2.20158e+07	129.15	77.86	269880	274060	230050	2.60178e+06	2.72388e+06	2.71994e+06				56484.1	25776.6	21521.6	7607668	7.67814e+06	7.33487e+06				443157	483606	484632				39966.3	43266.3	38308.1
Keratin, type II cytoskeletal 78 OS=Homo sapiens OX=9606 GN=KRT78 PE=1 SV=2	Q8N1N4	KRT78	63	29	416	25	520	56.8	6.02	852.17		cytosol;cytoskeleton		2	0.513	0.997786	143.18	6.66945e+06	6.83595e+06	159.07	92.75	18229.3	22561.6	18849.6	313863	317818	323692	151989	155832	179074	4679.55	4361.23	4498.33	1.44686e+06	1.12545e+06	1.51592e+06	370560	321447	279243	23185.2	32883.9	42470.3	793068	1.0843e+06	947715				3.11107e+06
Isoform 2 of Tropomyosin alpha-4 chain OS=Homo sapiens OX=9606 GN=TPM4	P67936-2	TPM4	65	32	547	3	284	32.7	4.73	1241.15				0	0.939	0.997786	144.53	891790	396115	143.2	162.5		10104.1	12429.8			14606.7	8155.82	7545.99	4877.31	869.682	1629	1624.33				657287	750157	759538	2951.84		3059.26	934187	772659	895903	2043.74		1081.6	862669
Ribonuclease T2 (Fragment) OS=Homo sapiens OX=9606 GN=RNASET2 PE=1 SV=8	D6RHI9	RNASET2	65	15	680	1	253	29.1	6.76	2024.26	RNA metabolism OR transcription;other metabolic processes	other cytoplasmic organelle	nucleic acid binding activity;other molecular function	0	0.045	0.000947255	139.23	283222	6.31306e+06	183.08	123.28	8286.2			101944		80833.7				9651.7			2486236	2.88858e+06	2.27864e+06											6599.35
Plasma serine protease inhibitor OS=Homo sapiens OX=9606 GN=SERPINA5 PE=1 SV=3	P05154	SERPINA5	60	21	928	21	406	45.6	9.26	2345.96	cell organization and biogenesis;transport;other biological processes	non-structural extracellular;plasma membrane;other membranes;other cell component	enzyme regulator activity;other molecular function	3	0.205	0.521631	143.04	1.04414e+07	7.2381e+07	94.65	124.51	90366.2	87902.3	86758.3	357085	368935	340279	49637	26875.3	50488.7	60554.1	35239.8	35090.7	6.65866e+06	6.65903e+06	6.76997e+06	289429	232606	253559	89738	97662.2	96531.1	479449	387039	398503	94635.3	93224.6	94499.3	150404
Epididymis secretory sperm binding protein Li 95n OS=Homo sapiens OX=9606 GN=HEL-S-95n PE=2 SV=1	V9HW89	HEL-S-95n	73	18	358	18	357	38.3	7.97	934.34			other molecular function	0	0.466	0.997786	140.37	1.96617e+06	6.06319e+06	153.9	128.59	52465.3	46378.5	37260.3	263631	253157	266513				23676.7	8333.93	5397.54	941769	990498	958050				30059.4	29717.4	30032.4				1463.72	1483.26	1525.58	36877.8
Serpin H1 OS=Homo sapiens OX=9606 GN=SERPINH1 PE=1 SV=2	P50454	SERPINH1	57	21	221	21	418	46.4	8.69	580.2	cell organization and biogenesis;protein metabolism;other metabolic processes;stress response;developmental processes;other biological processes	non-structural extracellular;other membranes;ER/Golgi	enzyme regulator activity;other molecular function	5	1.201	0.997786	137.75	5.77533e+06	3.41411e+06	128.47	125.21	216186	239031	236031	2.3949e+06	2.46694e+06	2.40173e+06	6592.55	8656.88	6849.1	5404.91	4704.98	5235.95	1.07395e+07	1.06087e+07	1.10057e+07	47991.6	54606.3	42994.7	373925	368756	330355	71973.3	37918.3	57110.9	1606.74	1088.28		17292.7
Pro-thyrotropin-releasing hormone OS=Homo sapiens OX=9606 GN=TRH PE=1 SV=1	P20396	TRH	53	13	301	1	242	27.4	5.45	1056.19	cell-cell signaling;other metabolic processes;signal transduction;other biological processes	non-structural extracellular;plasma membrane;other membranes;nucleus;other cell component	signal transduction activity or receptor binding	3	0.037	0.000237408	139.04	194649	3.4244e+06	210.78	115.84					74228.2	68663.2				6499.65			532718		879212		165937
Laminin subunit gamma-2 OS=Homo sapiens OX=9606 GN=LAMC2 PE=1 SV=2	Q13753	LAMC2	37	34	207	34	1193	130.9	6.19	512.12	cell adhesion;cell organization and biogenesis;developmental processes;other biological processes	non-structural extracellular;extracellular matrix;other membranes;other cell component	signal transduction activity or receptor binding;other molecular function	14	0.655	0.997786	136.09	3.35087e+07	2.71748e+06	86.32	50.52	129947	126222	138122	1.99809e+06	2.02073e+06	2.09849e+06	70384.6	64020.9	71717.8	22137.6	21336.3	20492	1831527	2.44574e+06	2.11079e+06	1.05053e+06	1.15226e+06	1.05149e+06	132260	142065	134260	2.32447e+06	2.47433e+06	2.73501e+06	11277.1	10844.6	10640.9	2.41507e+06
Epididymis secretory protein Li 2 OS=Homo sapiens OX=9606 GN=HEL-S-2 PE=2 SV=1	A0A0K0K1J1	HEL-S-2	63	11	1062	11	146	15.8	8.75	2939.99	other biological processes		enzyme regulator activity	0	0.198	0.486649	144.4	2.15495e+07	4.38588e+08	101.15	64.06	726192	762026	727759	399279	416855	448730	31082.1	17292.5	23277.7	75454.3	48339.9	46294.4	4.28453e+07	4.32108e+07	4.13384e+07	393912	301811	395910	491948	536010	491354	435231	395536	442647	242359	229871	244748	358677
IQ motif containing GTPase activating protein 2, isoform CRA_b OS=Homo sapiens OX=9606 GN=IQGAP2 PE=4 SV=1	A0A024RAJ8	IQGAP2	31	36	174	4	1575	180.5	5.58	342.4	signal transduction;other biological processes	other cell component		0	0.695	0.997786	125.98	202116	411124	103.48	113.82	792.206			27679.2	29621.2	24622.3				1500.29			155285	164150	183974	1744.7		2877.98						4650.26				2497.04
Small proline-rich protein 3 OS=Homo sapiens OX=9606 GN=SPRR3 PE=1 SV=2	Q9UBC9	SPRR3	93	27	529	27	169	18.1	8.57	981.59	protein metabolism;other metabolic processes;stress response;other biological processes	plasma membrane;cytosol;ER/Golgi;other cell component	other molecular function	1	0.124	0.14024	145.45	1.66209e+06	7.27435e+07	119.24	135.87	7494.68	2334.45	1827.57	139622	96056.7	130252	11836.6	14330.3	11637.1	5367.77	5365.9	7500.87	1.15964e+06	1.18334e+06	1.11189e+06				14652.2	12223.1	11203.6				4412.36			27838.1
Isoform 2 of Adenylyl cyclase-associated protein 1 OS=Homo sapiens OX=9606 GN=CAP1	Q01518-2	CAP1	49	21	455	1	474	51.8	8.06	926.55				0	0.752	0.997786	94.7	165791	209877	57.22	92.22	3499.98													57279	36151.4
Filaggrin-2 OS=Homo sapiens OX=9606 GN=FLG2 PE=1 SV=1	Q5D862	FLG2	17	22	92	22	2391	247.9	8.31	202.55	cell adhesion;other biological processes	non-structural extracellular;plasma membrane;other cell component	other molecular function	1	1.146	0.997786	126.21	324738	226865	142.98	128.22	1574.99		1364.47	35210.1	40717.8	49301.8	3812.74	6482.28					65235.4	83220.2	88457	8110.79			1773.7	2240.54	2477.65	29357.9	23047.6					8012.39
Glycogen phosphorylase, liver form OS=Homo sapiens OX=9606 GN=PYGL PE=1 SV=4	P06737	PYGL	43	31	283	27	847	97.1	7.17	709.56	other metabolic processes;other biological processes	non-structural extracellular;cytosol;other cell component	other molecular function	5	0.624	0.997786	138.91	2.47728e+06	3.51197e+06	144.69	122.51	85459.4	82879.5	73780.4	1.20427e+06	1.32244e+06	1.30116e+06				4881.46	4176.98	3560.22	2.0204e+06	2.42221e+06	2.23235e+06				179710	178366	175450				14004.5	12136.4	13457.8
Beta globin (Fragment) OS=Homo sapiens OX=9606 GN=hbb PE=3 SV=1	A0A1B4WRL5	hbb	79	13	1223	1	105	11.5	6.68	2786.25	transport	cytosol	other molecular function	0	1.056	0.997786	103.01	221565	240499	212.36	79.26	11183.5	5251.94		129005	136364	136928							2.81086e+06	2.66217e+06	2.79877e+06
Protein-arginine deiminase type-4 OS=Homo sapiens OX=9606 GN=PADI4 PE=1 SV=2	Q9UM07	PADI4	52	21	171	21	663	74	6.58	455.24	cell organization and biogenesis;protein metabolism;other metabolic processes;stress response;other biological processes	cytosol;nucleus;other cell component	other molecular function	2	0.706	0.997786	128.66	250349	489447	189.94	181.88	5941.21	5188.24	7692.7		10887.6			11361.9		7287.67			87150.4	215180	254509	2359.76	5449.3	5080.4				118446	83786.4	118129	1451.56	2094.11	975.436	2288.22
Adipsin OS=Homo sapiens OX=9606 GN=DF PE=2 SV=1	Q6FHW3	DF	54	10	536	10	228	24.4	7.24	1905.54	stress response;signal transduction	non-structural extracellular	other molecular function	0	0.106	0.0756862	146.23	6.84062e+06	1.46344e+08	137.72	84.25	93455.3	61505.3	50798.8	40352.4	42965.7	41637.4	17535.5	17591.5	17617.7	66364.9	12465.5	5681.42	4.04647e+06	3.67899e+06	3.81161e+06	373167	406113	368562	14942.6	16691.3	13622.2	446411	508151	399104	7549.41	6718.87	6528.06	65950.3
Epididymis tissue protein Li 173 OS=Homo sapiens OX=9606 GN=SERPING1 PE=2 SV=1	E9KL26	SERPING1	37	21	470	21	500	55.1	6.55	1099.73	other biological processes	non-structural extracellular	enzyme regulator activity	2	0.963	0.997786	143.29	1.26259e+07	2.06923e+07	144.75	90.57	760475	757641	792694	650830	612501	759306				11561.3	12435.6	11746.4	3.81287e+07	3.92814e+07	3.78943e+07	76218.4			223906	240767	215188		31500.3	30229.2	213607	182412	196653
Nucleolin OS=Homo sapiens OX=9606 GN=NCL PE=1 SV=3	P19338	NCL	36	26	318	26	710	76.6	4.7	644.16	developmental processes;other biological processes	plasma membrane;nucleus;other cell component	nucleic acid binding activity;other molecular function	3	1.607	0.997786	145.06	4.10828e+06	8.85826e+06	119.38	188.25	65811.9	63571	53641.6	1.54386e+06	1.65036e+06	1.48353e+06				2450.92	1319.16	969.057	2.73386e+06	2.14661e+06	2.85833e+06				34102.8	33826.8	32750.2	269031	229061	317345	8607.73	8871	4816.89	100187
Procollagen-lysine,2-oxoglutarate 5-dioxygenase 1 OS=Homo sapiens OX=9606 GN=PLOD1 PE=1 SV=2	Q02809	PLOD1	51	30	297	30	727	83.5	6.95	767.72	protein metabolism;other metabolic processes;stress response;other biological processes	other membranes;ER/Golgi;other cell component	other molecular function	2	0.686	0.997786	137.32	3.39361e+06	2.4482e+06	139.49	97.01	26326.7	21823.6	16296.8	399274	367326	361348	35476.8	55595.9	49382.7	1230.27	981.16	1146.71	540371	523285	711281	836061	1051382	907240	19607.7	23116.7	20004.4	110196	113772	93391.2	1910.4	2499.63	2124.45	71436.7
Pro-cathepsin H OS=Homo sapiens OX=9606 GN=CTSH PE=1 SV=4	P09668	CTSH	61	16	478	16	335	37.4	8.07	1116.38	protein metabolism;other metabolic processes;developmental processes;signal transduction;other biological processes	non-structural extracellular;cytosol;other cytoplasmic organelle;other cell component	enzyme regulator activity;other molecular function	3	0.543	0.997786	143.68	1.86561e+06	5.32659e+06	104.48	113.43	52024.2	57560.8	47049.8	35493.4	25332.8	15919.2	11320.8	12562.8	13180			588.16	2.87871e+06	2.93071e+06	3.03271e+06	31482	26381.2		46596.2	50267.4	40805	212814			3686.14	3529.33	4051.35	49801.4
Carbonic anhydrase OS=Homo sapiens OX=9606 GN=HEL-S-11 PE=2 SV=1	V9HWE3	HEL-S-11	63	14	251	14	261	28.9	7.12	626.08	other metabolic processes	other cell component	other molecular function	0	4.775	0.187281	147.39	1.48644e+07	231301	130.22	232.58	623634	620001	613305	8.07003e+06	9.42492e+06	9.23419e+06							4.86489e+07	4.74682e+07	5.30293e+07		62971.3		109919	109879	101260	335274	395241	306388	1.28767e+06	1.13299e+06	1.28031e+06
Receptor-type tyrosine-protein phosphatase eta OS=Homo sapiens OX=9606 GN=PTPRJ PE=1 SV=3	Q12913	PTPRJ	24	25	292	25	1337	145.9	5.58	761.07	protein metabolism;other metabolic processes;developmental processes;signal transduction;other biological processes	plasma membrane;other membranes;other cell component	signal transduction activity or receptor binding;other molecular function	5	0.259	0.526634	138.99	178055	2.49576e+06	138.12	109.31							31427.2	24998.8	27160.2							1.83267e+06	1.69659e+06	1.52002e+06				2.27067e+06	2.3928e+06	2.24802e+06				1.11924e+06
Receptor-type tyrosine-protein phosphatase C OS=Homo sapiens OX=9606 GN=PTPRC PE=1 SV=3	P08575	PTPRC	25	28	190	28	1306	147.4	6.15	472.6	cell adhesion;cell cycle OR cell proliferation;cell organization and biogenesis;protein metabolism;other metabolic processes;stress response;transport;developmental processes;signal transduction;other biological processes	plasma membrane;other membranes;other cell component	signal transduction activity or receptor binding;cytoskeletal activity;other molecular function	9	0.793	0.997786	133.56	943925	3.33973e+06	105.58	121.21	43390.4	16780.6	9273.6		30934.7		6152.53	5972.47	5565.62				244376	276155	195236		44578.9	33355.9	4425.97	8831.77	6154.03	209475	83930.1	145174				86171.5
Guanine nucleotide-binding protein G(i) subunit alpha-2 OS=Homo sapiens OX=9606 GN=GNAI2 PE=1 SV=3	P04899	GNAI2	62	18	376	11	355	40.4	5.54	955.93	cell-cell signaling;cell cycle OR cell proliferation;signal transduction;other biological processes	plasma membrane;other membranes;cytosol;cytoskeleton;nucleus;other cell component	signal transduction activity or receptor binding;other molecular function	20	0.557	0.997786	143.31	3.07868e+06	3.65245e+06	121.64	134.07	33576.3	39060	47750.8	736317	689068	725227		57917.5		1012.74	901.005	813.881	2.00034e+06	1.99108e+06	2.07733e+06	58399.6	83439.2		50392.2	51090.7	52549.3	301991	279047	102200		842.533	8013.09	149632
Collagen, type I, alpha 1, isoform CRA_a OS=Homo sapiens OX=9606 GN=COL1A1 PE=4 SV=1	D3DTX7	COL1A1	35	25	441	2	885	84.7	6.24	1155.15		other cell component	extracellular structural activity	0	0.443	0.997786	147.97	1.94271e+07	2.20396e+07	203.97	175.18	843577	767017	822688	5.19647e+07	5.07765e+07	5.5585e+07			6779.31	23615.5	17582.3	20266	8.05016e+07	8.47986e+07	7.76095e+07				291511	297041	270611			87234.6	42315.2	27032.8	33063.2	299655
Follistatin-related protein 1 OS=Homo sapiens OX=9606 GN=FSTL1 PE=1 SV=1	Q12841	FSTL1	60	21	362	21	308	35	5.52	874.65	other biological processes	non-structural extracellular;ER/Golgi	other molecular function	3	0.445	0.997786	140.52	1.09407e+06	2.196e+06	151.53	218.62	35559	25269.4	4055.52	42061.7		28444		22548.1		2092.85	1149.17		272201	249282	309008	598557	633731	647068		3970.73	3095.9	715631	635585	436255				66622.9
Hemoglobin beta subunit variant (Fragment) OS=Homo sapiens OX=9606 GN=HBB PE=2 SV=1	Q9UK54	HBB	84	14	1155	1	128	14	6.95	2629.7	transport	cytosol	other molecular function	0	87.831	4.42824e-10	146.62	3.98882e+07	281447	114.55	205.72	494304	343559	357079	2.99623e+06	3.82764e+06	3.33679e+06	18448.6	22641.8	28183.5	121713	159399	161552	10715331	1.18757e+07	1.10115e+07			200302	659261	702396	638153	1.39508e+06	2.22383e+06	1.38709e+06	2.26397e+06	2.48069e+06	2.38413e+06
Alpha globin OS=Homo sapiens OX=9606 PE=3 SV=1	V9H1D9		74	10	967	1	128	13.6	8.24	2256.99	transport	cytosol	other molecular function	0	4.515	0.222767	143.5	4.13494e+06	1.04736e+06	122.57	119.18	144403	97654.9	64016.5	2.25971e+06	2.14678e+06	1.53358e+06			37900	8491.31			1.31205e+07	1.60122e+07	15026307	1.27905e+06	986931	1054757	6990.26	6219.72	4013.17			254681	39418.3	27814.6	27514.3	61903.3
C3/C5 convertase OS=Homo sapiens OX=9606 PE=4 SV=1	A0A1U9X8X9		40	27	291	7	752	83.2	7.42	652.19	stress response;other biological processes	non-structural extracellular	other molecular function	0	0.612	0.997786	134.58	447234	876385	115.62	246.8	15567.6	7924.73	8118.25	10165.1	52795.4	51993.4				2643.58			339762	418150	470338	10050.3		11920.7	1590.87			81772.4	48828.1		2554.4	1961		93545.2
Nucleobindin-2 OS=Homo sapiens OX=9606 GN=NUCB2 PE=1 SV=3	P80303	NUCB2	54	24	290	24	420	50.2	5.12	719.87	signal transduction;other biological processes	plasma membrane;other membranes;cytosol;ER/Golgi;nucleus	enzyme regulator activity;nucleic acid binding activity;other molecular function	0	0.458	0.997786	137.9	739077	3.86998e+06	131.06	124.78	3601.24	3053.88	2995.08	20523.4	36367.1	81295.1	12690.7	15255.5	13951.9				142690	474531	438126			21141.4	11101.8	5096.47	4782.17	88511.3	186880		1198.93	4167.78	4104.17	125800
Squamous cell carcinoma antigen 2 OS=Homo sapiens OX=9606 GN=SERPINB4 PE=2 SV=1	Q86W03	SERPINB4	64	23	365	1	390	44.8	6.38	729.67	other biological processes	non-structural extracellular	enzyme regulator activity	0	0.652	0.997786	99.82	206909	300929	257.67	53.43	3978.86			24957.8		31334.9											87105.5							202937
DNA-dependent protein kinase catalytic subunit OS=Homo sapiens OX=9606 GN=PRKDC PE=1 SV=3	P78527	PRKDC	13	39	145	39	4128	468.8	7.12	229.45	cell cycle OR cell proliferation;cell organization and biogenesis;protein metabolism;DNA metabolism;RNA metabolism OR transcription;other metabolic processes;stress response;developmental processes;signal transduction;other biological processes	cytosol;nucleus;other cell component	nucleic acid binding activity;kinase activity;other molecular function	14	1.24	0.997786	133.42	6.99654e+06	1.08193e+06	115.2	67.67	114294	113759	111309	484326	537929	499377	76317.2	85244.3	90287				1.55359e+06	1.38423e+06	1.46166e+06	631734	598938	615369	25718.7	25085.3	22804	1.51962e+06	1.63418e+06	1.68792e+06	7856.05	8394.11	6657.7	1.46709e+06
EH domain-containing protein 1 OS=Homo sapiens OX=9606 GN=EHD1 PE=1 SV=2	Q9H4M9	EHD1	60	23	208	21	534	60.6	6.83	540.95	cell organization and biogenesis;transport;developmental processes;other biological processes	plasma membrane;other membranes;other cytoplasmic organelle;other cell component	other molecular function	2	0.68	0.997786	136.41	246512	2.12549e+06	122.58	94.55				18574.3	33777.9	31838.3							557631	537476	650881	12043.3						76485.8	27156.8	47428.1				33888.2
Cathepsin B OS=Homo sapiens OX=9606 GN=CTSB PE=1 SV=3	P07858	CTSB	50	19	424	13	339	37.8	6.3	1073.84	protein metabolism;other metabolic processes;developmental processes;other biological processes	non-structural extracellular;plasma membrane;other membranes;other cytoplasmic organelle;other cell component	other molecular function	6	0.418	0.997786	143.39	1.3116e+06	5.48453e+06	141.84	88.44	31009.6	19451.4	25130.5	703859	796735	733043		3753.95					5.29367e+06	5.04609e+06	5.88767e+06	66654.4	119619		35022.1	33144.9	30959.3		46128.1
Epidermal growth factor receptor kinase substrate 8 OS=Homo sapiens OX=9606 GN=EPS8 PE=1 SV=1	Q12929	EPS8	48	29	206	29	822	91.8	7.5	511.01	cell cycle OR cell proliferation;cell organization and biogenesis;signal transduction;other biological processes	plasma membrane;other membranes;other cell component	cytoskeletal activity;other molecular function	4	0.72	0.997786	137.7	850489	1.18103e+06	228.1	95.86				37695.4		34905.6	120398	111820	112698					291154	414401	186810	190916	231036	4075.38	3075.45	3813.27	367241	402818	340043				39877.5
Alpha-mannosidase 2 OS=Homo sapiens OX=9606 GN=MAN2A1 PE=1 SV=2	Q16706	MAN2A1	39	33	186	32	1144	131.1	7.58	431.1	cell organization and biogenesis;protein metabolism;other metabolic processes;developmental processes;other biological processes	other membranes;ER/Golgi	other molecular function	3	0.678	0.997786	129.71	1.16593e+07	1.4017e+06	112.06	147.11	273588	102856	66344.7	377521	414701	358364	46767.7	35889.9	21672.8	25130.8	7325.8	6431.12	1.27813e+07	1.18148e+07	1.28127e+07	163969	148607	153158	10193.6	6456.37	7893.06	3037394	2.81242e+06	2.75453e+06	6758.06	4103.16	4441.73	789199
Pro-thyrotropin-releasing hormone OS=Homo sapiens OX=9606 GN=TRH PE=1 SV=1	D6RFM1	TRH	53	13	270	1	238	27	5.45	905.98	signal transduction	non-structural extracellular	signal transduction activity or receptor binding	1	0.559	0.997786	122.87	226359	262685	148.44	139.21			10122.8										597440	647023	598085													36580.1
Calcium activated nucleotidase 1, isoform CRA_b OS=Homo sapiens OX=9606 GN=CANT1 PE=4 SV=1	A0A024R8U8	CANT1	63	23	385	23	401	44.8	6.09	1011.12		other membranes;ER/Golgi	other molecular function	0	0.34	0.997786	145.53	7.76402e+06	4.36103e+06	203.03	86.46	187959	157233	176500	319587	286049	290961	8.60449e+06	8.57085e+06	8.44073e+06		941.54	1386.32	2.06644e+06	2.12515e+06	1.83803e+06	2.15697e+07	2.19994e+07	2.12764e+07	8382.64	3522.36	8095.25	2.32366e+07	22922432	2.35587e+07	11163.4	10938.3	2901.32	2.2675e+07
Cathepsin C OS=Homo sapiens OX=9606 PE=2 SV=1	B4DJQ8		44	19	328	2	446	50.1	6.99	916.41		other cytoplasmic organelle	other molecular function	0	0.413	0.997786	139.02	1.043e+06	3.66018e+06	121.62	168.37	20162	18119.5	17565.6										866056	910966	667543	43193.8	37599.3	35506.2	27749.5	25919.9	26758.3	26741.7			11490.9	11673.3	12390.4	139388
cDNA FLJ60884, highly similar to Collagen alpha-2(I) chain OS=Homo sapiens OX=9606 PE=2 SV=1	B4DTF5		74	10	2344	1	218	21.9	5.21	7811.65		other cell component	extracellular structural activity	0	0.915	0.997786	103.57	146984	176248	81.8	61.17					9405.41	12416.8																			7403.42
Chondroitin sulfate proteoglycan 2 (Versican), isoform CRA_b OS=Homo sapiens OX=9606 GN=CSPG2 PE=3 SV=1	A0A024RAQ9	CSPG2	11	28	277	2	3396	372.6	4.51	579.51	cell adhesion;other metabolic processes	non-structural extracellular;other cytoplasmic organelle;other cell component	other molecular function	0	1.131	0.997786	126.23	218747	231740	200.54	258.87	11090.3		10221	54692.7	73780.1	71407.3							194087	153925	108128		56118.8					218302	284195	309569
Alkaline phosphatase, tissue-nonspecific isozyme OS=Homo sapiens OX=9606 GN=ALPL PE=1 SV=4	P05186	ALPL	45	21	345	21	524	57.3	6.67	856.92	other metabolic processes;developmental processes;other biological processes	non-structural extracellular;extracellular matrix;plasma membrane;other membranes;mitochondrion	other molecular function	10	0.403	0.997786	141.48	313818	1.75067e+06	125.52	132.89				31847.4	9765.59	13975.8	3605.41			4885.38	769.712		95271.6	84007.8	250074		44594.2					130339	99689.9	103573				86677
cDNA, FLJ92996, highly similar to Homo sapiens guanine nucleotide binding protein (G protein), beta polypeptide 1 (GNB1), mRNA OS=Homo sapiens OX=9606 PE=2 SV=1	B2R6K4		66	15	393	8	340	37.3	6.18	1056.88	signal transduction;other biological processes			0	0.537	0.997786	140.3	2.91054e+06	6.20342e+06	83.74	62.52	27993.9	30140.7	37897.4	589022	591539	590145	13422.1	12140.2		1430.66	1242.02	1319.06	1.04278e+06	869649	808334		252701	20319.5	36392.5	40367.3	38209	366599	298776	291136		2290.82	2582.94
Guanine nucleotide-binding protein G(I)/G(S)/G(T) subunit beta-2 OS=Homo sapiens OX=9606 GN=GNB2 PE=1 SV=3	P62879	GNB2	68	16	383	8	340	37.3	6	973.13	signal transduction	plasma membrane;other membranes;cytosol;other cell component	other molecular function	36	0.775	0.997786	137.68	2.32624e+06	2.8389e+06	117.28	81.48	15430.8	19255.6	7227.57	268584	282948	270735	17572.6	22634.3	15134.8			1708.68	565536	685422	697289	88576.5	79038.2	77860.6	19945.8	17932.3	20004.1
Afamin OS=Homo sapiens OX=9606 GN=AFM PE=1 SV=1	P43652	AFM	49	26	427	26	599	69	5.9	884.09	transport;other biological processes	non-structural extracellular;other cell component	other molecular function	0	0.756	0.997786	142.69	5.3359e+06	8.39772e+06	126.45	81.99	219073	191204	195660	444101	536521	536930	71779.5	61186.3	53012.6	8672.28	1314.05	1321.48	1.09046e+06	550783	695799	100191		136537	20979.9	23379.6	21795.9	202318	278164	175130	3465.49	3999.48	4144.37	131359
Ribonuclease T2 OS=Homo sapiens OX=9606 GN=RNASET2 PE=1 SV=1	D6REQ6	RNASET2	75	15	613	1	218	25.3	6.06	1873.85	RNA metabolism OR transcription;other metabolic processes	other cytoplasmic organelle	nucleic acid binding activity;other molecular function	0	0.169	0.112614	133.12	160797	1.1007e+06	185.09	97.74						50337.7										97819.1				5242.3	4862.5				4494.65
Anoctamin OS=Homo sapiens OX=9606 GN=ANO1 PE=2 SV=1	A0A2H4Y9B2	ANO1	28	30	255	30	1049	120.3	8.51	610.26	stress response;transport;other biological processes	plasma membrane;other membranes	other molecular function	0	0.504	0.997786	137.44	226728	3.63318e+06	152.31	81.12	8821.83	1855.32	6484.45	7138.24	13462.9		14080.3	24624.5	14200.7				502916	881169	600545							213657	227579	273562				389211
Phosphoglycerate mutase (Fragment) OS=Homo sapiens OX=9606 GN=PGAM1 PE=2 SV=1	Q6FHU2	PGAM1	81	18	322	18	254	28.8	7.18	820.09	other metabolic processes		other molecular function	1	0.741	0.997786	140.79	2.59844e+06	7.04885e+06	126.67	107.93	87060.1	63434.7	57444.9	1.3967e+06	1.40486e+06	1.44556e+06	20700.9		4046.66	3550.81		854.269	3.77737e+06	4.07286e+06	3.96045e+06			16478	13078.5	13764.6	12739.6		66029.1				1768.15	17211.9
Anion exchange protein OS=Homo sapiens OX=9606 GN=SLC4A1 PE=2 SV=1	E2RVJ0	SLC4A1	33	20	177	20	912	101.9	5.22	393.25	transport	plasma membrane;other membranes	transporter activity	0	2.231	0.857957	142.42	2.12413e+06	1.13277e+06	131.18	126.3	32550.4	25594.9	22235.8	756573	744916	718890							8.02643e+06	7.45185e+06	7.31871e+06	79336	71219.2	67933.8	4399.07	3812.24	3905.24	240555	282937	222771	7493.2	9263.42	6317.56	214277
Complement component C6 OS=Homo sapiens OX=9606 GN=C6 PE=1 SV=3	P13671	C6	39	25	258	25	934	104.7	6.76	571.18	stress response;developmental processes;other biological processes	non-structural extracellular;plasma membrane;other membranes		8	0.751	0.997786	141.93	1.10524e+07	5.00255e+06	91.63	60.17	329533	292669	312265	745787	875982	959638	8525.43		14223.2	1222.87	1044.89		3.01934e+06	2.97807e+06	3.73646e+06	236229	303595	242779	59367.3	72677.5	52365.4	1.30775e+06	1.30148e+06	1.42633e+06	49321.4	47118.6	44323	1.01387e+06
Complement component C7 OS=Homo sapiens OX=9606 GN=C7 PE=1 SV=2	P10643	C7	42	25	191	2	843	93.5	6.48	416.71	stress response;other biological processes	non-structural extracellular;plasma membrane;other membranes		8	0.777	0.997786	130.47	232013	443906	102.91	93.08	8728.49	5588.43	10316.6						1543.33				273153	276586	231280				5527.17	5290.04	4862.44					1828.52		40864.9
Heat shock protein beta-1 OS=Homo sapiens OX=9606 GN=HSPB1 PE=1 SV=2	P04792	HSPB1	87	19	587	19	205	22.8	6.4	1619.63	stress response;transport;signal transduction;other biological processes	plasma membrane;cytosol;cytoskeleton;nucleus;other cell component	enzyme regulator activity;other molecular function	15	0.341	0.997786	144.62	5.23586e+06	4.4662e+07	119.88	118.36	158233	149959	141500	4.12581e+06	4.25488e+06	4.25575e+06	5197.77	4476.39	3909.11	27142.9	23632.5	23406	1.05811e+07	1.0787e+07	1.08575e+07	25442.7			123759	125489	117860	119930	128469	69279	20628.8	20506.2	20445.2	39216.5
Hemoglobin alpha 2 (Fragment) OS=Homo sapiens OX=9606 GN=HBA2 PE=3 SV=1	Q96T46	HBA2	95	9	917	1	76	8.4	7.14	1964.05	transport	cytosol	other molecular function	0	4.416	0.237639	147.89	1.53489e+07	316204	147.68	195.78	291125	310302	304253	2.53832e+06	2.62973e+06	2.70561e+06	87547.5						5.64603e+06	4758667	4646382				291939	297409	268734				1.71502e+06	1.1661e+06	1.14267e+06
Integrin alpha-M OS=Homo sapiens OX=9606 GN=ITGAM PE=1 SV=2	P11215	ITGAM	34	30	174	30	1152	127.1	7.23	460.37	cell adhesion;cell-cell signaling;cell organization and biogenesis;stress response;transport;developmental processes;signal transduction;other biological processes	non-structural extracellular;plasma membrane;other membranes;other cell component	signal transduction activity or receptor binding;other molecular function	11	0.765	0.997786	131.79	828876	792365	113.58	151.85		21074.9	20657.3			21093.2	10669.4			1537.92			136169	195343	247578			86802.6		2585.41		127995	99529	102977	9202.87	11190.5	10013.6	77651.9
Delta-tubulin OS=Homo sapiens OX=9606 PE=2 SV=1	B3KML9		64	19	577	2	397	44.6	4.93	1317.38	cell organization and biogenesis;other biological processes	cytoskeleton;nucleus;other cell component	cytoskeletal activity;other molecular function	0	1.003	0.997786	145.57	1.5255e+07	1.10239e+07	76.78	53.75	131170	128843	124471	1.48975e+06	1.6608e+06	1.5742e+06	42623.1	37517.3	47008.7	14407	16033.1	17446.7	4207802	4.15243e+06	4.31333e+06	487493	480230	438864	193768	202797	194992		239331	301096	18158	19391.4	20552.1
Heterogeneous nuclear ribonucleoprotein K OS=Homo sapiens OX=9606 PE=2 SV=1	B4DUQ1		59	24	334	24	439	48.5	5.92	688.04	RNA metabolism OR transcription;other metabolic processes;other biological processes	cytoskeleton;nucleus;other cell component	nucleic acid binding activity	1	1.079	0.997786	141.13	960739	1.91834e+06	121.94	110.92	91863.4	75159.8	79695.7	1.7389e+06	1.81627e+06	1.71966e+06				15830.5	13963	15460.5	3.66195e+06	3.58639e+06	3.56511e+06				126167	133409	112865
X-ray repair cross-complementing protein 6 OS=Homo sapiens OX=9606 GN=XRCC6 PE=1 SV=2	P12956	XRCC6	58	32	208	32	609	69.8	6.64	338.5	cell organization and biogenesis;DNA metabolism;other metabolic processes;stress response;other biological processes	non-structural extracellular;cytosol;nucleus;other cell component	nucleic acid binding activity;other molecular function	7	1.107	0.997786	132.68	2.91038e+06	2.24798e+06	81.92	86.97	58469.5	58959.4	50530	626475	677434	735634	11189.2	7759.37	5730.22	6006.4	1412.24	2249.38	816105	926638	928924	48311.2		50325.5	29288.4	26009.6	24013		65030.3		17090	16342.3	17540.6	51809.5
cDNA FLJ76079, highly similar to Homo sapiens lymphocyte-specific protein 1 (LSP1), mRNA OS=Homo sapiens OX=9606 PE=2 SV=1	A8K2L4		55	14	207	1	339	37.2	4.74	558.52	signal transduction		cytoskeletal activity	0	0.838	0.997786	101.53	154694	182836	55.42	193.67
Chondroitin sulfate proteoglycan 2 (Versican), isoform CRA_c OS=Homo sapiens OX=9606 GN=CSPG2 PE=3 SV=1	A0A024RAL1	CSPG2	15	27	278	1	2409	264.9	4.54	568.12	cell adhesion;other metabolic processes	non-structural extracellular;other cytoplasmic organelle;other cell component	other molecular function	0	1.376	0.997786	142.72	170064	233725	192.3	167.6	29235	22373.2	30632.4	247708	287597	227944						3093.85			1.33037e+06				91214.3	95069.8	83448.9
Dihydropyrimidinase-related protein 2 OS=Homo sapiens OX=9606 GN=DPYSL2 PE=1 SV=1	Q16555	DPYSL2	59	23	184	7	572	62.3	6.38	397.86	cell organization and biogenesis;other metabolic processes;transport;developmental processes;signal transduction;other biological processes	plasma membrane;other membranes;cytosol;cytoskeleton	cytoskeletal activity;other molecular function	4	1.383	0.997786	141.03	495057	1.03867e+06	153.78	120.12	20171	19201.2	71840.8	1.86102e+06	1.74088e+06	1720397				3554.17	4012.09	4408.96	2.46144e+06	2.40093e+06	2.15724e+06				161191	181926	181758
Complement component C9 OS=Homo sapiens OX=9606 GN=C9 PE=3 SV=1	A0A024R035	C9	46	22	344	22	559	63.2	5.52	690.71	stress response;other biological processes	non-structural extracellular;plasma membrane;other membranes		0	1.085	0.997786	140.88	7.46744e+06	6.91016e+06	80.25	67.17	432511	424739	416643	613835	760392	836057	3591.8	5356.76		9062.59	8354.06	8685.81	2.17176e+06	2.3198e+06	2.12427e+06	75366.2	79677.7	70618.1	54412.3	55156.1	54827.4	90031.4	85209.6	22205	14395.8	15282.8	13964.6	169941
Major vault protein (Fragment) OS=Homo sapiens OX=9606 GN=MVP PE=2 SV=1	X5D2M8	MVP	42	29	160	29	893	99.3	5.48	352		cytosol;nucleus		0	0.61	0.997786	130.11	204808	1.1427e+06	181.78	118.57	1875.97		2603.14	21134.8	989.821	22256.8			15567.6				20885.2	26081.6	27307						1158.22	252764	307652	331072				53496.6
Immunoglobulin J chain OS=Homo sapiens OX=9606 GN=JCHAIN PE=1 SV=4	P01591	JCHAIN	69	13	517	13	159	18.1	5.24	1379.45	cell organization and biogenesis;stress response;other biological processes	non-structural extracellular	signal transduction activity or receptor binding;other molecular function	2	0.443	0.997786	146.62	4.34181e+07	5.40864e+07	87.56	61.96	589807	540856	536593	1.21099e+06	1.25182e+06	1.16954e+06	304026	294266	307602	26586.1	20133.7	19681.2	3.26728e+07	3.4746e+07	3.32517e+07	2.34412e+06	2.42566e+06	2.50483e+06	294117	328957	333191	2.38173e+06	2.468e+06	2.35903e+06	168239	159403	156267	103398
Cathepsin L2 OS=Homo sapiens OX=9606 GN=CTSV PE=1 SV=2	O60911	CTSV	72	18	361	18	334	37.3	8.76	996.11	cell organization and biogenesis;protein metabolism;other metabolic processes;other biological processes	non-structural extracellular;other cytoplasmic organelle	other molecular function	9	0.395	0.997786	143.18	1.88089e+06	1.69334e+07	106.15	97.54	13225.7			114366	55932.7	42020	7829.76		1997.84	1483.64	961.917	1006.56	1.32725e+06	1438716	1.60556e+06	390049	478288	552366	60992.6	68684.7	60327.7	417772	443448	343739	11195.6	13871.4	5892.77	31899.3
14-3-3 protein beta/alpha OS=Homo sapiens OX=9606 GN=YWHAB PE=1 SV=3	P31946	YWHAB	73	19	508	11	246	28.1	4.83	1177.13	transport;signal transduction;other biological processes	other membranes;cytosol;other cytoplasmic organelle;other cell component	enzyme regulator activity;other molecular function	32	0.886	0.997786	144.53	8.64788e+06	1.09709e+07	112.08	66.33	169244	181163	161661	1.8725e+06	2.19236e+06	2.03621e+06	13426.8	8516.6	8394.32	11243.6	10563.5	11368.2	4.11781e+06	4.4585e+06	4.11925e+06				224759	233290	234981			46578.8	31438.8	31277.9	27277.6	26523.6
Angiotensin 1-10 OS=Homo sapiens OX=9606 PE=2 SV=1	Q86U78		49	17	271	1	485	53.1	6.32	655.19	other biological processes	non-structural extracellular	enzyme regulator activity	0	0.684	0.997786	86.75	144054	191216	252.74	180.2													1.18613e+06
Chloride intracellular channel protein OS=Homo sapiens OX=9606 PE=3 SV=1	A0A1U9X8Y4		76	15	551	15	240	26.8	5.26	1686.87	other metabolic processes;transport;other biological processes	plasma membrane;other membranes;nucleus;other cell component	transporter activity	0	0.315	0.936401	146.64	1.36174e+06	8.18058e+06	177.78	147.87	74843.4	62381.1	52310.4	28968.5	78171.7	32580.2					921.223		5.0051e+06	5.02734e+06	5.02422e+06	36264.8			8807.08	8218.76	7594		54693		10436.8	4949.05	7030.84	29500.1
Cytoskeleton-associated protein 4, isoform CRA_c OS=Homo sapiens OX=9606 GN=CKAP4 PE=4 SV=1	A0A024RBH2	CKAP4	51	28	239	28	602	66	5.92	485.68		other membranes;ER/Golgi		0	1.602	0.997786	142.78	3.23031e+06	1.3246e+06	141.99	131.46	6411.49	5289.1	2879.49	241018	251822	199372	20690.9	21116.4	10763.6	1128.86	1911.26		468544	558494	638980	1.16181e+06	1.21328e+06	1.16811e+06	788.648	810.543		320121	443746	324660				361424
ATP synthase subunit alpha, mitochondrial OS=Homo sapiens OX=9606 GN=ATP5F1A PE=1 SV=1	P25705	ATP5F1A	47	22	312	22	553	59.7	9.13	697.92	other metabolic processes;transport;other biological processes	plasma membrane;other membranes;mitochondrion;nucleus;other cell component	signal transduction activity or receptor binding;transporter activity;other molecular function	6	1.098	0.997786	142.58	2.52805e+06	3.32209e+06	129.71	72.12	46221.6	51071.1	47193.9	913963	816469	889982							1.68397e+06	1.51556e+06	1.68215e+06		214732	132837	18974.2	21463.3	22508.3	87309.1
Heavy chain of factor I (Fragment) OS=Homo sapiens OX=9606 PE=2 SV=1	Q6LAM1		50	18	648	3	321	35.9	7.59	1600.96	transport	other membranes	other molecular function	0	1.355	0.997786	134.04	1.81091e+07	1.25499e+07	83.42	128.42	301744	282918	276601	434199	405483	460374	43142.2	42201.8	44747.2	1156.45	1712.04	917.842	7.44182e+06	7.61211e+06	7.73526e+06	1.74948e+06	1.82397e+06	1.62151e+06	80436.8	90106.6	89585	1.84453e+06	2.07729e+06	2.13134e+06	34283.8	33538.5	36315.6	582417
Aminopeptidase OS=Homo sapiens OX=9606 GN=NPEPPS PE=1 SV=1	E9PLK3	NPEPPS	41	28	179	28	915	102.9	5.6	310.4		cytosol	other molecular function	0	0.613	0.997786	139.44	2.58751e+06	3.80005e+07	86.84	82.23	11814.4	2678.02	4527.16	158470	157345	134131		14910.7			1493.82	1954.58	1.63237e+06	1.06354e+06	1.21711e+06	124750	136303	140754	7071.33	11608	8039.16	283043	302062	278303	9348.28	8885.73	9524.79	76454
cDNA FLJ51769, highly similar to Ras GTPase-activating-like protein IQGAP2 (Fragment) OS=Homo sapiens OX=9606 PE=2 SV=1	B7Z7U6		33	33	146	2	1402	160.2	5.39	284.97	signal transduction;other biological processes	other cell component		1	1.054	0.997786	112.85	196210	191054	187.53	76.75																						61199.4	44892.5	48767.9				111512
cDNA, FLJ93143, highly similar to Homo sapiens complement component 7 (C7), mRNA OS=Homo sapiens OX=9606 PE=2 SV=1	B2R6W1		40	24	184	1	843	93.5	6.48	401.5	stress response;other biological processes	non-structural extracellular;plasma membrane;other membranes		0	0.495	0.901088	104.82	152537	252407	267.81	77.48										3680.1
SPARC OS=Homo sapiens OX=9606 GN=SPARC PE=1 SV=1	P09486	SPARC	60	15	433	15	303	34.6	4.84	1077.74	other biological processes	non-structural extracellular;extracellular matrix;plasma membrane;other membranes;nucleus;other cell component	other molecular function	8	0.198	0.486649	145.28	5.33915e+06	1.05309e+07	142.66	99.82	155040	126879	153217	227384	200314	261392							2.01631e+07	1.86095e+07	1.88666e+07	1.70256e+06	1.73019e+06	1.82891e+06	98008.3	98376.3	92734.7	135362	95344	70975.8	67889	73320	64890.1	69249.1
Ribonuclease inhibitor OS=Homo sapiens OX=9606 PE=2 SV=1	A0A140VJT8		68	21	315	21	461	49.9	4.82	706.25		cytosol;nucleus		0	0.596	0.997786	143.47	2.01066e+06	4.60389e+06	107.06	84.23	10518	16982.7	8518.74	682357	708300	754951	6793.07	9382.43	7825.93			830.552	1.30964e+06	1.38299e+06	1.24297e+06	42395.5		42715.4	57667.3	67601.2	64185.5	41086	32213.8	72708	2308.56		3802.7	59065.2
Dipeptidyl peptidase 1 OS=Homo sapiens OX=9606 GN=CTSC PE=1 SV=2	P53634	CTSC	43	18	296	1	463	51.8	6.99	828.87	protein metabolism;other metabolic processes;other biological processes	non-structural extracellular;other membranes;cytoskeleton;ER/Golgi;nucleus;other cytoplasmic organelle;other cell component	enzyme regulator activity;other molecular function	4	0.515	0.790714	140.43	136403	209797	53.92	167.56
Lysyl oxidase homolog 4 OS=Homo sapiens OX=9606 GN=LOXL4 PE=1 SV=1	Q96JB6	LOXL4	49	24	171	24	756	84.4	7.46	509.59	cell organization and biogenesis;protein metabolism;other metabolic processes;transport	non-structural extracellular;other membranes;other cell component	other molecular function	4	0.534	0.997786	132.76	185020	1.50674e+06	124.84	93.15	2008.65	2336.45	2678.24	11599.4	10389.9	12914	2190.52	2644.5	1879.36					354447			35614.2		827.617						864.05	724.784	872.5
Isoform 2 of Sciellin OS=Homo sapiens OX=9606 GN=SCEL	O95171-2	SCEL	47	31	233	1	668	75.3	9.35	476.46				0	1.088	0.997786	123.15	260898	218850	154.22	172.19								5041.46	4157.88							53391.6												48974.6
Tubulin beta-3 chain OS=Homo sapiens OX=9606 GN=TUBB3 PE=1 SV=2	Q13509	TUBB3	46	17	451	3	450	50.4	4.93	1090.73	cell cycle OR cell proliferation;cell organization and biogenesis;developmental processes;signal transduction	non-structural extracellular;cytoskeleton;other cell component	signal transduction activity or receptor binding;cytoskeletal activity;other molecular function	35	1.334	0.997786	128.27	1.29537e+06	249303	115.56	88.51	10321.1	15641.2	22418.5	199627	144700	160333							343312	472292	516457	45364.6		33125.2	28056.1	19477.2	16657	266006	256796	304601				57595.7
Sciellin OS=Homo sapiens OX=9606 GN=SCEL PE=1 SV=2	O95171	SCEL	46	32	233	2	688	77.5	9.38	469.73	developmental processes;other biological processes	plasma membrane;other cell component	other molecular function	0	0.381	0.919422	134	215725	492954	115.49	110.12				73930.3	101257	79914.4							344462						3536.74	2779.39
Alpha-1-antitrypsin MBrescia variant (Fragment) OS=Homo sapiens OX=9606 GN=AAT PE=4 SV=1	Q2L9S7	AAT	96	11	1381	1	89	10.7	6.16	4861.28	other biological processes	non-structural extracellular;other membranes	enzyme regulator activity	0	0.669	0.997786	134.6	299119	1.41743e+06	214.49	149.92	10757.8						15914.7	18001.6	12981.6				773121	763237	732121		102197	79290.6			4078.67							768985
Keratin, type I cytoskeletal 18 OS=Homo sapiens OX=9606 GN=KRT18 PE=1 SV=2	P05783	KRT18	52	24	242	22	430	48	5.45	450.51	cell cycle OR cell proliferation;cell organization and biogenesis;transport;signal transduction;other biological processes	cytosol;cytoskeleton;nucleus;other cell component	other molecular function	3	0.87	0.997786	140.67	6.44947e+06	1.52408e+06	85.64	152.92	81034.7	83523.6	91569.9	1.1096e+06	1.13164e+06	1.14983e+06		3437.67	48544.9	10499	10946.2	9972.99	940090	1.0327e+06	1.08582e+06	180253	225791	173382	141760	159057	146499	614553	621734	756686	4839.23	3659.48	4099.66	137291
Alpha-1-antichymotrypsin OS=Homo sapiens OX=9606 GN=SERPINA3 PE=1 SV=1	G3V3A0	SERPINA3	60	11	916	1	205	23.4	5.64	2563.98	other biological processes	non-structural extracellular	enzyme regulator activity	0	0.442	0.997786	147.11	235775	463072	209.84	171.1				56381.4	100904		79049.4	58737.9	63703.6							554537	582394	739609
Hemoglobin subunit delta OS=Homo sapiens OX=9606 GN=HBD PE=1 SV=2	P02042	HBD	90	15	703	7	147	16	8.05	1446.73	other metabolic processes;transport;other biological processes	cytosol;other cell component	other molecular function	2	3.422	0.450173	147.71	1.77321e+08	224992	141.15	252.1	2.6581e+06	2.55389e+06	2.37669e+06	1.38519e+07	1.42076e+07	1.46372e+07	1517.02	6314.19		541791	684904	652253	1.00849e+08	1.02597e+08	9.56635e+07				2.94796e+06	3.035e+06	3.06178e+06				1.74098e+07	1.89848e+07	1.69634e+07	62946.4
Serine protease HTRA1 OS=Homo sapiens OX=9606 GN=HTRA1 PE=1 SV=1	Q92743	HTRA1	63	22	276	22	480	51.3	7.83	629.78	protein metabolism;developmental processes;other biological processes	non-structural extracellular;plasma membrane;other membranes;cytosol	other molecular function	2	0.394	0.997786	135.39	809351	4.4175e+06	132.95	86.93	13107.7	8404.63	9118.34	22576.3	25088.9	23866.2	1.23993e+06	1.28287e+06	1.20338e+06	3168.19			205576	259687	235814	1.29097e+07	1.28935e+07	1.42081e+07		1508.74	1848.48	1.2922e+07	14966420	1.52298e+07				1.56708e+07
Helix-destabilizing protein OS=Homo sapiens OX=9606 GN=HNRNPA1 PE=1 SV=2	F8W6I7	HNRNPA1	57	20	249	18	307	33.1	9.13	565.14	RNA metabolism OR transcription;other metabolic processes	nucleus;other cell component	nucleic acid binding activity	0	1.253	0.997786	143.04	2.88291e+06	2.53858e+06	121.88	132.5	57669.4	42581.8	36645	1.32393e+06	1.41255e+06	1.38867e+06	1567.94	5615.7	1341.67	5522.41	3454.58	2187.02	3.58445e+06	3.8866e+06	3.77745e+06	79613.6	25700.3	82342.4	30163.9	29141.9	28133	21361.4	25058.8		3342.44	4342.86	3488.54	31674.4
Immunoglobulin alpha-2 heavy chain OS=Homo sapiens OX=9606 PE=1 SV=2	P0DOX2		57	19	891	4	455	48.9	6.67	2490.92	other biological processes	non-structural extracellular;plasma membrane;other membranes;other cell component		0	0.617	0.997786	141.98	798427	1.03863e+06	122.53	136.09	27257.6	22314.9	23643	51920.4	57272.7	58439.7	6378.14						905392	1.0798e+06	1.02872e+06				3311.24	4560.52	5915.03	22114.3		72424.7	4218.33	2826.71	5310.85	142507
14-3-3 protein theta OS=Homo sapiens OX=9606 GN=YWHAQ PE=1 SV=1	P27348	YWHAQ	61	20	458	14	245	27.7	4.78	1018.88	transport;signal transduction;other biological processes	cytosol;other cell component	other molecular function	18	0.682	0.997786	145.35	5.5353e+06	6.24904e+06	113.02	59.22	101044	100504	97623.5	1.09279e+06	1.06725e+06	1.09754e+06				7526.05	7843.66	6778.46	2.0942e+06	2.12511e+06	1.71456e+06	702439	157952	159603	152452	167520	154087				8886.64	8950.76	8183.54
Chloride intracellular channel protein OS=Homo sapiens OX=9606 PE=2 SV=1	B4DWC4		70	16	386	16	245	27.8	6.38	1064.88	transport;other biological processes	plasma membrane;other membranes;other cell component	transporter activity	0	0.329	0.987207	145	7.06319e+06	5.45546e+06	128.3	149.59	60169.3	51216.4	65468.5	321203	300180	298924	123473	122573	131228		666.672	776.307	1.27583e+06	1.14469e+06	1.25083e+06	543699	463528	474179	48096.7	58654.4	48201	1.06597e+06	959618	488441	20061.9	6674.46	6277.6	1.09209e+06
Lymphocyte-specific protein 1 OS=Homo sapiens OX=9606 GN=LSP1 PE=1 SV=1	P33241	LSP1	55	14	202	1	339	37.2	4.74	548.54	stress response;signal transduction;other biological processes	plasma membrane;other membranes;cytoskeleton	cytoskeletal activity	0	1.044	0.997786	129.8	169038	176109	256.42	156.25							11727.7															722414	701734	701001
Macrophage-capping protein OS=Homo sapiens OX=9606 GN=CAPG PE=1 SV=2	P40121	CAPG	61	14	268	14	348	38.5	6.19	695.52	cell organization and biogenesis;developmental processes;other biological processes	non-structural extracellular;cytoskeleton;nucleus;other cell component	cytoskeletal activity;other molecular function	1	0.586	0.997786	140.52	1.26874e+06	2.78893e+06	110.07	145.35	23893.7	26565.7	15420.5	124232	190570	186324	9580.45			1137.93			1.84307e+06	2.03969e+06	1.612e+06				18552.4	21621.6	22004.3							54778.3
Transforming growth factor-beta-induced protein ig-h3 (Fragment) OS=Homo sapiens OX=9606 GN=TGFBI PE=2 SV=1	A0A0S2Z4Q2	TGFBI	48	24	223	24	683	74.6	7.71	430.53	cell adhesion;cell cycle OR cell proliferation;cell organization and biogenesis;developmental processes	non-structural extracellular;extracellular matrix	signal transduction activity or receptor binding;other molecular function	0	0.927	0.997786	137.11	3.32781e+06	3.06893e+06	158.49	89.97	17123.2	16682.4	28493.2	100125	88221.9	146650	91406.8	117155	66518.6	1536.21	1945.31	907.91	1.43781e+06	1.49359e+06	1.54331e+06	484906	540787	337501	6291.55	6971.44	4362.86	658199	754732	590752	33423.6	5566.38	3249.24	59396.6
Testicular tissue protein Li 227 OS=Homo sapiens OX=9606 PE=2 SV=1	A0A140VK00		55	18	427	18	298	34.2	6.05	1069.88				0	0.386	0.997786	145.31	908527	1.11436e+07	121.66	71.74	66598.4	63409	51481.1	416603	443406	429571				7375.91	6357.42	6189.81	4.75303e+06	4.42553e+06	4.49134e+06		3819.46	5254.87	28603.7	29398.9	30432.4
Uncharacterized protein DKFZp686K04218 (Fragment) OS=Homo sapiens OX=9606 GN=DKFZp686K04218 PE=2 SV=1	Q7Z379	DKFZp686K04218	50	16	1140	1	478	51.6	6.52	3335.76	other biological processes	other membranes		0	12.406	0.00215794	140.53	3.43234e+07	9.3121e+06	128.52	114.23	493952	500200	432426	1.78837e+06	1.87645e+06	1.90241e+06	765492	657350	634176	34418.8	38592.4	26459.6	2.73694e+06	2.8562e+06	2.50336e+06	6576921	6.90652e+06	6.82974e+06	224165	222141	207977	7539470	7.70402e+06	7815813	60928.9	63285.8	70459	447714
Acyl-CoA synthetase 4 OS=Homo sapiens OX=9606 GN=FACL4 PE=2 SV=1	Q8TAF6	FACL4	56	25	154	23	670	74.4	8.03	381.09				3	0.577	0.997786	129.44	1.20304e+06	1.94643e+06	166.9	93.49	2578.72		3299.81	165256	134751	64173.2		5906.68		4615.18			6.07137e+06	2.09263e+06	5.44124e+06	48484.5	35325.9	134239	1627.8		1205.97	73545.7		59692.2	2317.9	1204.74		75809.2
Insulin-like growth factor-binding protein 4 OS=Homo sapiens OX=9606 GN=IGFBP4 PE=4 SV=1	A0A024R1U8	IGFBP4	63	13	547	13	258	27.9	7.15	1548.68	cell cycle OR cell proliferation;stress response;other biological processes	non-structural extracellular	other molecular function	1	0.245	0.711041	145.19	1.15281e+07	5.91166e+07	79.66	94.73	223509	247085	216078	209563	159481	187982		20640.2	7924.54	5086.4	5033.85	5644.41	1.01663e+07	9.59254e+06	9.67193e+06	659326	756775	677652	114593	123028	120492	1.12173e+06	1.2143e+06	1.01425e+06	29627.4	30376	26713.7	110451
60 kDa chaperonin (Fragment) OS=Homo sapiens OX=9606 GN=HSPD1 PE=2 SV=1	A0A024R3X4	HSPD1	50	23	275	23	573	61	5.87	611.22	stress response;other biological processes	mitochondrion	other molecular function	2	1.226	0.997786	139.87	3.53786e+06	437424	104.57	123.47	57187.9	51401.2	48487.8	942741	1.08211e+06	1.02606e+06				7527.11	5766.51	5752.69	1.39896e+06	1.48842e+06	1.25666e+06	30174.5			74543.6	77980.6	75740.1	344839	222533	289317	2643.61	2622.21	2641.63
ARP3 actin-related protein 3 homolog (Yeast), isoform CRA_a OS=Homo sapiens OX=9606 GN=ACTR3 PE=3 SV=1	A0A024RAI1	ACTR3	67	20	329	20	418	47.3	5.88	805.1	cell cycle OR cell proliferation;cell organization and biogenesis;stress response;other biological processes	cytoskeleton;other cell component	cytoskeletal activity;other molecular function	0	0.57	0.997786	143.38	9.03398e+06	4.83961e+06	114.97	108.13	49644.5	46952.3	39357.4	608990	557951	657777	94083.1	73359.5	38463	3918.52	4126.84	4049.12	1.07485e+06	964916	1.03896e+06	290096	432755	404653	62540	66167.4	61539.4	336110	283287	272674	10071.5	4957.96	7936.6	186847
Neutrophil gelatinase-associated lipocalin OS=Homo sapiens OX=9606 GN=LCN2 PE=1 SV=2	P80188	LCN2	68	15	701	15	198	22.6	8.91	1819.65	stress response;transport;other biological processes	non-structural extracellular;other cell component	other molecular function	6	0.439	0.997786	147.26	5.32992e+07	3.50373e+07	97.95	150.06	160734	149235	136422	27659.7	43285.5	37313.2	257215	262434	246940	190855	65929.7	44968.8	5.34353e+07	5.33261e+07	5.44868e+07	4.28662e+06	4.24e+06	4.62228e+06	28706	32875.4	28236.5	2.15045e+06	1.94572e+06	2.06969e+06	17323.6	16743.9	16495.7	1.07308e+06
Angiotensinogen OS=Homo sapiens OX=9606 GN=AGT PE=1 SV=1	P01019	AGT	49	17	266	1	485	53.1	6.32	640.38	other biological processes	non-structural extracellular	enzyme regulator activity	10
Pigment epithelium-derived factor OS=Homo sapiens OX=9606 GN=SERPINF1 PE=1 SV=4	P36955	SERPINF1	56	18	388	18	418	46.3	6.38	877.22	developmental processes;other biological processes	non-structural extracellular;extracellular matrix;other cell component	enzyme regulator activity	7	0.892	0.997786	136.77	8.67459e+06	1.82995e+07	107.57	117.7	200295	185140	169870	454652	505569	446466	19080.3	17604.1	19813.6	38577.9	20309.2	22104.5	9050526	8.95955e+06	8.73059e+06	38869	164868	26495.3	65708.8	68239.9	67427			24884.8	23472.7	24193.4	23781
Deleted in malignant brain tumors 1 protein OS=Homo sapiens OX=9606 GN=DMBT1 PE=1 SV=2	Q9UGM3	DMBT1	36	20	154	20	2413	260.6	5.44	437.78	stress response;transport;other biological processes	non-structural extracellular;extracellular matrix;other membranes;other cell component	nucleic acid binding activity;other molecular function	1	0.88	0.997786	135.53	2.15977e+06	4.9576e+06	137.42	121.3	37815.3	39174.5	41683.1				4242.97	5046.83					5.08277e+06	5.23876e+06	5.1838e+06	273315	290190	204003	10016.4	10932.1	10730.2	30974.7		126328	4204.85	3862.92	3762.67	65713.2
Calpain-1 catalytic subunit OS=Homo sapiens OX=9606 GN=CAPN1 PE=1 SV=1	P07384	CAPN1	55	31	291	31	714	81.8	5.67	508.52	protein metabolism;other metabolic processes;other biological processes	non-structural extracellular;plasma membrane;other membranes;cytosol;mitochondrion;other cytoplasmic organelle;other cell component	other molecular function	7	0.718	0.997786	139.51	2.06176e+06	5.35083e+06	105.28	94.92	61345.6	53162.4	46374.3	502999	510153	566326				4654.18		670.54	1.85925e+06	1.96139e+06	1.75542e+06				47833.1	51214.3	49068.1			52095.4	19304.7	20690	17546.9
Actin-related protein 2/3 complex subunit OS=Homo sapiens OX=9606 GN=ARPC1B PE=2 SV=1	A4D275	ARPC1B	52	16	199	15	372	40.9	8.35	553.45	cell organization and biogenesis;other biological processes	cytoskeleton;nucleus;other cell component	cytoskeletal activity;other molecular function	1	0.519	0.997786	141.14	500130	3.38928e+06	134.92	150.61	23344.3	6806.37	31843.5	782223	956637	993950				2555.31	1831.07	1436.95	2.63511e+06	2.39577e+06	2.43072e+06				46633.7	53663.1	50807.6				2539.72	4573.17	4583.96
Heat shock-related 70 kDa protein 2 OS=Homo sapiens OX=9606 GN=HSPA2 PE=1 SV=1	P54652	HSPA2	35	23	475	8	639	70	5.74	1147.51	cell cycle OR cell proliferation;cell organization and biogenesis;stress response;transport;other biological processes	plasma membrane;other membranes;cytosol;cytoskeleton;nucleus;other cell component	cytoskeletal activity;other molecular function	8	1.139	0.997786	137.29	5.39064e+06	1.89477e+06	80.43	77.81	58569.6	48129.7	47142.7	281267	296669	288694	10683.7	12444.9	8341.51	13138.7	15092.7	13305.9	717864	1.07902e+06	506549	397661	430398	444327	48426.3	42828.6	38690.7	57404	195405	171212	132061	131440	119839	29840.9
Vitronectin OS=Homo sapiens OX=9606 GN=VTN PE=4 SV=1	D9ZGG2	VTN	39	15	464	15	478	54.3	5.8	1102.21	transport;other biological processes	ER/Golgi;other cell component	other molecular function	3	0.567	0.997786	144.12	5.55439e+06	1.17265e+07	121.7	83.24	579742	490720	573560	972519	1.13343e+06	1.16741e+06				3404.03			12460377	1.32544e+07	1.37105e+07	122212		49218.6	43005.2	62812	46088	194298	165648	135633	59898.1	59788	51008.2
Actin, cytoplasmic 1 (Fragment) OS=Homo sapiens OX=9606 GN=ACTB PE=1 SV=1	A0A2R8YEA7	ACTB	81	10	1822	1	157	17.5	4.73	5569.66				6
Tropomyosin beta chain OS=Homo sapiens OX=9606 GN=TPM2 PE=1 SV=1	Q5TCU3	TPM2	47	22	375	1	284	32.8	4.68	863.52		cytoskeleton	cytoskeletal activity	1	3.627	0.19167	140.78	1.23149e+06	251952	105.77	122.46	24344.7			31725.1		30272.3	11748	15248.5		6714.07			359318	532948	551003	198176	208007	220643	3448.8		2375.79				59305.3	56370.9	58497	128459
Keratin, type II cytoskeletal 7 OS=Homo sapiens OX=9606 GN=KRT7 PE=1 SV=5	P08729	KRT7	51	28	348	19	469	51.4	5.48	655.72		cytosol;cytoskeleton;other cell component		2	0.934	0.997786	141.87	1.92531e+06	2.41094e+06	84.05	88.49	24806.4	13983.1	19012.7	328828	281236	277675	8402.01	9254.63	9189.75	2692.55	2547.08	2002.6	319001	751025	706959				12056	13834.9	8465.99	48633	72683	81760.7	5781.66	5799.9	6747.52
Heat shock 70 kDa protein 4 OS=Homo sapiens OX=9606 GN=HSPA4 PE=1 SV=4	P34932	HSPA4	48	29	186	26	840	94.3	5.19	356.98	cell organization and biogenesis;stress response;transport	non-structural extracellular;cytosol;mitochondrion;nucleus	other molecular function	2	0.776	0.997786	128.24	1.08548e+06	3.00275e+06	102.57	56	17510.2	19710.1	26679.4	204402	228049	244190							313181	464947	452519		48278.3		24178.2	26044.3	23101.9	46882.1			2099.92	2711.86	3913.1	75586
cDNA FLJ50720, highly similar to Homo sapiens tropomyosin 3 (TPM3), transcript variant 2, mRNA OS=Homo sapiens OX=9606 PE=2 SV=1	B4DWT5		65	25	468	1	203	23.8	4.81	941.02		cytoskeleton	cytoskeletal activity	0	8.037	0.00167454	143.83	930141	190965	208.52	55.92				153117	105478	160472	66807.4	83819.3	70173.9						148395	211994	164928	140359	13139.3	16665.4	11518.8							133487
Transthyretin OS=Homo sapiens OX=9606 GN=TTR PE=1 SV=2	A0A087WT59	TTR	89	9	468	9	115	12.6	5.45	1806.31	other metabolic processes;transport;signal transduction	non-structural extracellular	signal transduction activity or receptor binding;other molecular function	0	0.398	0.997786	145.49	1.49932e+07	9.05131e+07	111.2	92.91	507146	472252	467386	2.87371e+06	2.99333e+06	3.11137e+06				76717.6	12950.3	10234.6	3.10843e+07	3.04399e+07	3.04551e+07	377828	553319	331164	79387.2	82808.5	76077.6	385505	452866	441170	71157.4	72973.1	74053.3	271765
Neutrophil cytosol factor 2 OS=Homo sapiens OX=9606 GN=NCF2 PE=1 SV=2	P19878	NCF2	40	20	150	1	526	59.7	6.16	389.5	other metabolic processes;stress response;transport	plasma membrane;other membranes;cytosol;other cytoplasmic organelle;other cell component	enzyme regulator activity;other molecular function	14	0.901	0.997786	131.55	172618	188981	152.89	187.41	11293.8	10456.2	7493.24										514983	485452	615751
Neutrophil cytosolic factor 2 (65kDa, chronic granulomatous disease, autosomal 2), isoform CRA_a OS=Homo sapiens OX=9606 GN=NCF2 PE=3 SV=1	A0A024R936	NCF2	40	20	149	1	526	59.8	6.16	397.03	other metabolic processes;transport	plasma membrane;other membranes	enzyme regulator activity	0	0.503	0.915549	96.42	134606	248441	62.37	154.33
cDNA FLJ54395, highly similar to Inter-alpha-trypsin inhibitor heavy chain H1 OS=Homo sapiens OX=9606 PE=2 SV=1	B7Z8B6		26	11	217	1	623	69.5	6.16	554.22	other metabolic processes;other biological processes		enzyme regulator activity	0	0.173	0.355824	147.44	2.28319e+08	2.8319e+09	135.93	101.98	4.88041e+06	4.6085e+06	4.64137e+06	2.24559e+07	23095648	2.40536e+07				1.6436e+06	636937	554531	8.60294e+07	8.54312e+07	7.99532e+07				2.51643e+06	2.6193e+06	2.61585e+06	823557	856623		2.03455e+06	2.02367e+06	1.95532e+06
6-phosphogluconate dehydrogenase, decarboxylating OS=Homo sapiens OX=9606 GN=PGD PE=1 SV=3	P52209	PGD	56	23	372	6	483	53.1	7.23	849.72	other metabolic processes	cytosol	other molecular function	7	0.703	0.997786	128	4.31453e+06	4.54909e+06	107.21	117.8	88000.9	81520.5	79909.3	801492	960689	962454				7510.1	12874.8	11063.6	3.46169e+06	3.34191e+06	3203978				99606.9	106843	107712				43116.8	32930.8	39099.8
Complement subcomponent C1r OS=Homo sapiens OX=9606 GN=C1R PE=1 SV=1	B4DPQ0	C1R	50	24	182	22	719	81.8	6.37	459.33	stress response;other biological processes		other molecular function	3	0.773	0.997786	135.2	5.20415e+06	7.20464e+06	98.63	73.21	202413	185759	205196	917933	972569	1.07574e+06				5082.12	4387.11	4455.97	2.85617e+06	3.02935e+06	2.98214e+06		21220.7		89198.6	97865.9	94540.9				24322.9	24425.6	22052.3
Tropomyosin beta chain OS=Homo sapiens OX=9606 GN=TPM2 PE=1 SV=1	P07951	TPM2	47	22	369	0	284	32.8	4.7	855.94	cell organization and biogenesis;other biological processes	cytosol;cytoskeleton	cytoskeletal activity;other molecular function	3
Acid sphingomyelinase-like phosphodiesterase 3b OS=Homo sapiens OX=9606 GN=SMPDL3B PE=1 SV=2	Q92485	SMPDL3B	47	13	241	13	455	50.8	5.64	609.47	other metabolic processes;stress response;other biological processes	plasma membrane;other membranes	other molecular function	0	0.501	0.997786	143.84	210380	887942	138.16	136.12							2459.88	4552.4		2720.19			1.09398e+06	1.18743e+06	939082		19537.7	22441.2					47726.4	40201
Keratin, type I cytoskeletal 17 OS=Homo sapiens OX=9606 GN=KRT17 PE=1 SV=2	Q04695	KRT17	56	23	450	9	432	48.1	5.02	967	cell organization and biogenesis;other biological processes	plasma membrane;cytosol;cytoskeleton	other molecular function	2	0.59	0.997786	139.02	6.80237e+06	2.13587e+06	96.5	212.53	18769	16155.6	17163	1.12017e+06	998616	1.03224e+06	33089.2	47038	61976.4	7557.32	10364	8793.48	1.8629e+06	1.62137e+06	1.00161e+06	329430	97016.6	260487	37673.4	37256.2	37806.6	130924	106475	87298				319448
Apolipoprotein H (Fragment) OS=Homo sapiens OX=9606 PE=2 SV=1	D9IWP9		61	16	535	16	326	36.2	8	1411.24		non-structural extracellular	other molecular function	0	0.754	0.997786	142.4	3.12443e+07	3.27938e+07	85.67	55.51	1.39983e+06	1.34843e+06	1.36188e+06	3.11057e+06	3.30027e+06	3.02745e+06				41335.9	42672.5	37056.5	1.20451e+07	1.24211e+07	1.2571e+07	40675.3	42358	62757.6	234459	258466	243733	85919.3	97294	78940	234294	230012	228705	170268
Beta tropomyosin isoform OS=Homo sapiens OX=9606 GN=TPM2 PE=1 SV=1	A7XZE4	TPM2	48	22	351	2	284	33	4.69	807.46		cytoskeleton	cytoskeletal activity	1	1.434	0.997786	138.88	450154	298641	121.74	142.59			12262.7	185497	195560	170369					1524.96	2882.49	383891	368914	316971	35872.7		19639.2	25403.7	27898.4	24250.6
SPARC-like protein 1 OS=Homo sapiens OX=9606 GN=SPARCL1 PE=1 SV=2	Q14515	SPARCL1	52	22	136	1	664	75.2	4.81	278.35	cell adhesion;cell organization and biogenesis;signal transduction;other biological processes	extracellular matrix;ER/Golgi;other cell component	other molecular function	2	0.846	0.997786	125.87	245953	290936	172.9	178.53	21646.4	26153.8	7490.62			44184.9	8090.39						170568		139796			70773.6					53901.4
Tropomyosin 1 (Alpha) isoform 4 OS=Homo sapiens OX=9606 GN=TPM1 PE=3 SV=1	D9YZV5	TPM1	55	24	328	3	284	32.9	4.78	751.76		cytosol;cytoskeleton	cytoskeletal activity	2	1.044	0.997786	138.38	3.33175e+06	1.89762e+06	195.24	54	4174.75		4701.65	323798	289659	285466	20796.8		49697.9	5140.77	3127.01	5148	506832	1.01947e+06	959717				26149.4	29231.1	24591.8	2.71316e+06	1.52251e+06		6492.66	6394.88	6894.37	1.43858e+06
Nicotinamide phosphoribosyltransferase OS=Homo sapiens OX=9606 GN=PBEF1 PE=3 SV=1	A0A024R718	PBEF1	59	24	281	24	491	55.5	7.15	620.64	other metabolic processes;signal transduction;other biological processes	non-structural extracellular;nucleus;other cell component	signal transduction activity or receptor binding;other molecular function	1	0.558	0.997786	141.57	544341	1.13325e+06	137.92	169.04	80191.4	100770	89249.8	42843.8	101990	81469.4				4915.55	618.839		199871	45733.2	358740	2106.49			2922.33	1952.34	3820.79	1494.25			13605.8	13009.8	13113.3
Protein AMBP OS=Homo sapiens OX=9606 GN=AMBP PE=1 SV=1	P02760	AMBP	49	17	353	17	352	39	6.25	820.71	cell adhesion;protein metabolism;other metabolic processes;stress response;other biological processes	non-structural extracellular;plasma membrane;other membranes;mitochondrion;other cell component	enzyme regulator activity;other molecular function	1	0.684	0.997786	140.65	7.76487e+06	6.78029e+06	65.84	84.47	184110	156754	154624	866825	948736	964510	9549.12	13988	24553.7	2875.19	2242.58	1268.97	1.04499e+06	856347	776831	229085	402342	133758	35626.9	35880.7	38220.8	313536	708914	365754			1198.77	95843.1
Epidermal growth factor receptor kinase substrate 8-like protein 1 OS=Homo sapiens OX=9606 GN=EPS8L1 PE=1 SV=3	Q8TE68	EPS8L1	53	29	212	29	723	80.2	6.04	448.71	signal transduction;other biological processes	plasma membrane;other membranes;cytosol;other cell component	signal transduction activity or receptor binding;cytoskeletal activity	1	0.547	0.997786	140.76	189794	829843	222.53	85.03		2181.25	1321.88	24889.4		20969.4							1.83993e+06	1.41401e+06	1.46629e+06				1345.28	1262.4
Annexin A3 OS=Homo sapiens OX=9606 GN=ANXA3 PE=1 SV=3	P12429	ANXA3	68	23	363	23	323	36.4	5.92	848.14	stress response;transport;developmental processes;other biological processes	plasma membrane;other membranes;other cell component	enzyme regulator activity;other molecular function	1	0.482	0.997786	143.08	3.23774e+06	8.70606e+06	117.17	160.11	86919.4	82524.6	92403.9	118697	114475	124337	1778.62	1638.75		22122.8	10771.2	9783.58	2.78681e+06	2.63882e+06	2.74194e+06				18861	17246.8	16675	194049	176286	148552	14408.7	14026.5	12707.4	91057.3
V-type proton ATPase catalytic subunit A OS=Homo sapiens OX=9606 GN=ATP6V1A PE=1 SV=2	P38606	ATP6V1A	61	28	217	28	617	68.3	5.52	464.43	cell organization and biogenesis;other metabolic processes;transport;other biological processes	plasma membrane;other membranes;cytosol;ER/Golgi;nucleus;other cytoplasmic organelle;other cell component	transporter activity;other molecular function	6	0.608	0.997786	136.32	233992	1.76128e+06	140.1	84.7				80109.9	65415	67653.9				1725.3			693600	752932	678382							260032	284770	226044		935.961		99533.7
Alpha-2-antiplasmin OS=Homo sapiens OX=9606 GN=SERPINF2 PE=1 SV=3	P08697	SERPINF2	50	17	319	17	491	54.5	6.29	726.55	cell organization and biogenesis;stress response;developmental processes;other biological processes	non-structural extracellular;other cell component	enzyme regulator activity;other molecular function	4	0.8	0.997786	142.46	976378	4.75474e+06	125.13	68.52	129894	129603	124400	88669.2	71520.6	55845.8			18940.9				2.06886e+06	2.24608e+06	2.24455e+06	26448.4		19883.4	16172.3	16567.9	13095.4		25477.2		12530.2	8188.18	8316.79	8130.11
STE20-like serine/threonine-protein kinase OS=Homo sapiens OX=9606 GN=SLK PE=1 SV=1	Q9H2G2	SLK	31	31	154	29	1235	142.6	5.15	300.41	cell organization and biogenesis;protein metabolism;other metabolic processes;other biological processes	cytosol;other cell component	kinase activity;other molecular function	3	0.626	0.997786	131.82	194867	1.46454e+06	113.68	93.11			33248.2	77734.6	136509	58210.9					1038.17	702.045	106738	142975	103382				5689.82	12192.9	11500.8				5106.23		802.501
Complement component C8 alpha chain OS=Homo sapiens OX=9606 GN=C8A PE=1 SV=2	P07357	C8A	46	19	176	19	584	65.1	6.47	417.98	stress response;other biological processes	non-structural extracellular;plasma membrane;other membranes	other molecular function	7	0.942	0.997786	140.45	3.53978e+06	9.63516e+06	143.03	74.64	84860	70495.1	75052.5	152451	143250	146685	68510.5	91866.4	114248				981175	809224	878979	553220	635982	712223	10289.7	10677.7	6909.08	688252	803054	819422	2179.14	1389.24	1420.68	1.47104e+06
Ankyrin-1 OS=Homo sapiens OX=9606 GN=ANK1 PE=1 SV=3	P16157	ANK1	22	28	109	28	1881	206.1	6.01	181.69	cell organization and biogenesis;transport;signal transduction;other biological processes	plasma membrane;other membranes;cytosol;cytoskeleton;ER/Golgi;other cell component	cytoskeletal activity;other molecular function	5	2.454	0.663449	138.13	1.45822e+06	205047	132.27	223.15	28203	40881.7	31889.7	394588	356222	359025							1.27255e+06	1.13429e+06	844880				40574.1	36077.1	33409.8	45405.2	32699.1	44024.8	154931	149110	157003
Glutathione hydrolase 1 proenzyme OS=Homo sapiens OX=9606 GN=GGT1 PE=1 SV=2	P19440	GGT1	36	16	404	16	569	61.4	7.12	1075.48	protein metabolism;other metabolic processes;other biological processes	plasma membrane;other membranes	other molecular function	15	0.3	0.931465	142.02	1.61314e+06	1.10861e+07	105.54	112.88	72659.1	64281.1	51861.5	20594.2	17337	15127.3				10151.6	919.382	1390.18	1.81406e+06	1.96138e+06	1.97334e+06				21863.8	23497.4	23862.2	38414.8	53289.1	45143.1	16154.8	14895.8	14762.2	20956
cDNA, FLJ94743, highly similar to Homo sapiens oviductal glycoprotein 1, 120kDa (mucin 9, oviductin) (OVGP1), mRNA OS=Homo sapiens OX=9606 PE=2 SV=1	B2RA77		30	14	241	14	678	75.4	8.68	672.45	other metabolic processes		other molecular function	0	0.706	0.997786	143.67	223710	1.79811e+06	190.87	171.6	60295.6	52149.5	49710.5										4.25435e+06	4.50275e+06	4.60469e+06				12588.7	10621.9	10291		106993	128408		1084.64
Annexin A11 OS=Homo sapiens OX=9606 GN=ANXA11 PE=1 SV=1	P50995	ANXA11	38	22	259	1	505	54.4	7.65	596.25	cell cycle OR cell proliferation;transport;other biological processes	cytosol;cytoskeleton;nucleus;other cytoplasmic organelle;other cell component	other molecular function	0	0.301	0.663449	134.57	296463	1.16862e+06	125.5	137.75	12448.2	12065.5	9504.92	255991	221010	209086				2457.84			547438	734312	711020	130264	86500.6
Folate receptor (Fragment) OS=Homo sapiens OX=9606 PE=2 SV=1	A0A172Q3A8		66	10	342	10	207	24.3	7.84	905.34	transport		other molecular function	0	0.285	0.891654	140.54	1.22035e+06	1.38318e+07	93.89	106.75	14119.1	11443.9	6281.14	32850.8	49041.1	37895.1				4875.89	2675.63	2430.87	2.21927e+06	1.77024e+06	1.79527e+06	140170	112260	144320	13740.4	17402.7	14994.4	33074.2		47998.6	1709.23	2343.65	3226.23	95152.6
Fucosyltransferase OS=Homo sapiens OX=9606 GN=FUT3 PE=3 SV=1	B5B9M4	FUT3	47	13	253	7	361	42.1	8.9	719.95	protein metabolism;other metabolic processes	other membranes;ER/Golgi	other molecular function	0	0.522	0.997786	139.59	996259	7.32916e+06	143.72	69.78	14432.3	12498.1	13316.1	39528.6	22293.7	15512	25073.7	24009.6	21200.7	938.676			253791	313292	227820	626922	711143	810530	2326.84	2516.57	2102.84	106679	152172	64543.8	160639	124290	62692.9
Nuclear mitotic apparatus protein 1 OS=Homo sapiens OX=9606 GN=NUMA1 PE=1 SV=2	Q14980	NUMA1	18	30	118	30	2115	238.1	5.78	168.5	cell cycle OR cell proliferation;cell organization and biogenesis;other biological processes	plasma membrane;other membranes;cytosol;cytoskeleton;ER/Golgi;nucleus;other cell component	cytoskeletal activity;other molecular function	4	1.29	0.997786	129.32	3.47583e+06	872537	117.11	153.54	5883.27	6631.52		223131	245869	266705	60593.9	42252.9	57389.2			739.452	57952		114084	797827	951514	801363	17161.6	14947.2	12324.5	648771	601320	556817				617212
Beta-1,4-galactosyltransferase 1 OS=Homo sapiens OX=9606 GN=B4GALT1 PE=1 SV=5	P15291	B4GALT1	45	11	278	11	398	43.9	8.65	822.26	cell adhesion;cell organization and biogenesis;protein metabolism;other metabolic processes;stress response;developmental processes;other biological processes	plasma membrane;other membranes;ER/Golgi;other cytoplasmic organelle;other cell component	cytoskeletal activity;other molecular function	10	0.489	0.997786	140.26	173561	3.27703e+06	268.79	123.82	1103.55			3727.25	7134.53	2912.01				1705.87			8.17483e+06	8.04526e+06	8.21969e+06				7278.14	6781.93	7071.45		8606.86
Uncharacterized protein OS=Homo sapiens OX=9606 PE=1 SV=1	Q6GMX0		53	12	1761	0	236	25.8	7.97	5455.56	other biological processes	other membranes		0
Hematopoietic lineage cell-specific protein OS=Homo sapiens OX=9606 GN=HCLS1 PE=1 SV=3	P14317	HCLS1	39	17	159	17	486	54	4.81	449.85	cell organization and biogenesis;developmental processes;signal transduction;other biological processes	plasma membrane;other membranes;cytosol;cytoskeleton;mitochondrion;nucleus;other cell component	cytoskeletal activity;other molecular function	3	0.673	0.997786	142.68	1.66743e+06	1.78807e+06	143.44	129.45	3807.33	4210.49	2638.86	126069	142212	159919	240562	221575	251758	986.721			362519	84224.4	270767	5.12677e+06	5.04742e+06	5.049e+06	4603.01	4522.88	4497.27	2.1939e+06	2.68005e+06	2.53998e+06				1.09797e+06
Glucose-6-phosphate 1-dehydrogenase OS=Homo sapiens OX=9606 PE=2 SV=1	A0A384NL00		49	20	220	20	515	59.2	6.84	493.88	other metabolic processes;other biological processes	cytosol;cytoskeleton;nucleus;other cell component	other molecular function	3	0.681	0.997786	138.04	3.46291e+06	1.84401e+06	78.83	130.5	8344	11686.5	11746.4	512679	398792	527206	10001.1	11199.1	10961.1	3043.11	2082.94	1534.97	1.36082e+06	1.38603e+06	1.29144e+06	78636.5	108988	80372.8	52079.8	52717.2	46811.5	86197.1			5835.96	2329.08	3265.62	35186.6
Transmembrane protein 132A OS=Homo sapiens OX=9606 GN=TMEM132A PE=1 SV=1	Q24JP5	TMEM132A	26	21	210	21	1023	110	5.62	557.24		other membranes;ER/Golgi		2	0.535	0.997786	140.03	155849	1.09487e+06	174.62	109.02	9264.26	7066.27	6354.62	111608	118031	108550							1.37358e+06	1.25436e+06	1.18522e+06
Calmodulin-3 OS=Homo sapiens OX=9606 GN=CALM3 PE=1 SV=1	P0DP25	CALM3	77	12	475	10	149	16.8	4.22	1186.9	cell cycle OR cell proliferation;cell organization and biogenesis;signal transduction;other biological processes	plasma membrane;other membranes;cytoskeleton;mitochondrion;ER/Golgi;other cell component	signal transduction activity or receptor binding;enzyme regulator activity;cytoskeletal activity;other molecular function	17	0.254	0.760934	143.18	9.2692e+06	2.44414e+07	95.8	86.88	65528.5	35847.9	22436.9	2.07797e+06	2.18413e+06	1.92431e+06	37729.8	41061.6	43780.6	7092.32	2146.17	3546.44	3.30576e+06	3.15402e+06	3.45463e+06			155022	39100.7	43989	36567.9	1.08568e+06	798596	1.2796e+06	2807.64	2250.13	3829.31	904892
cDNA, FLJ93695, highly similar to Homo sapiens serpin peptidase inhibitor, clade A (alpha-1 antiproteinase, antitrypsin), member 4 (SERPINA4), mRNA OS=Homo sapiens OX=9606 PE=2 SV=1	B2R815		52	18	233	18	427	48.5	7.75	595.9	other biological processes	non-structural extracellular	enzyme regulator activity	0	0.35	0.997786	142.31	717178	3.52964e+06	149.83	86.84	32263.9	36620.6	27982.3	86660.2	64468.2	50943.4				3513.78			2.83857e+06	1.96886e+06	2.80348e+06				7884.01	8916.94	7965.05	98634			3955.82	3265.97	3503.03
Vacuolar proton pump subunit B OS=Homo sapiens OX=9606 PE=2 SV=1	A0A140VK65		61	21	203	21	511	56.5	5.81	375.36	cell organization and biogenesis;other metabolic processes;transport	plasma membrane;other membranes;cytosol;other cytoplasmic organelle;other cell component	transporter activity;other molecular function	0	0.705	0.997786	135.04	8.50287e+06	4.35553e+06	87.5	58.27	21931.2	17249	30173.6	481381	472891	536224	22830.2	23310.5	22154.5	7656.37	5042.64	5493.09	1.22033e+06	1.12364e+06	1.50281e+06	506570	503871	463984	73884.3	77358.9	77468.2	1.17044e+06	1.17775e+06	1.22622e+06	35719.6	34832.8	36266.4
L-lactate dehydrogenase B chain OS=Homo sapiens OX=9606 GN=LDHB PE=1 SV=2	P07195	LDHB	50	19	323	18	334	36.6	6.05	648.36	other metabolic processes	other membranes;cytosol;mitochondrion;other cell component	other molecular function	4	1.165	0.997786	143.5	8.99915e+06	4.89329e+06	125.87	94.88	164015	145545	149685	3149879	3.29042e+06	3.32612e+06				9666.01	10358.9	9777.94	3.23075e+06	3.32898e+06	3.04109e+06				225447	219848	220268				97632.5	107125	102302	35528.8
Isoform 9 of Tropomyosin alpha-1 chain OS=Homo sapiens OX=9606 GN=TPM1	P09493-9	TPM1	51	22	306	0	284	32.7	4.75	718.42				0
Copine-3 OS=Homo sapiens OX=9606 GN=CPNE3 PE=1 SV=1	O75131	CPNE3	42	18	210	17	537	60.1	5.85	469.81	signal transduction;other biological processes	plasma membrane;other membranes;cytosol;mitochondrion;nucleus;other cytoplasmic organelle;other cell component	signal transduction activity or receptor binding;kinase activity;other molecular function	2	0.363	0.901088	138.05	238115	1.16362e+06	164.7	139.07	1592.13	1740.6		74811.8	87829	72181.2				7222.55			283871	94300.7	358170	60313.7	173676		7479.22	10012.4	8003.25	26821.3	39786.3
Proliferation-inducing protein 33 OS=Homo sapiens OX=9606 GN=SPARCL1 PE=2 SV=1	Q8N4S1	SPARCL1	52	22	127	1	664	75.2	4.78	275.74	signal transduction	non-structural extracellular;extracellular matrix	other molecular function	0
Fatty acid synthase OS=Homo sapiens OX=9606 GN=FASN PE=1 SV=3	P49327	FASN	19	32	144	32	2511	273.3	6.44	234.88	other metabolic processes;stress response;developmental processes;other biological processes	plasma membrane;other membranes;cytosol;ER/Golgi;other cell component	other molecular function	18	0.959	0.997786	127.2	1.1099e+06	702218	121.54	87.44	42403.8			87252.8	79719.3	116919	6618.28	5988.39		4108.96			539402	594981	387444				3856.67	1976.74	3617.29	69568.3	45415.7	69032.6		935.58		90390.1
Annexin (Fragment) OS=Homo sapiens OX=9606 PE=2 SV=1	Q59EP1		38	22	238	1	510	54.9	7.27	541.42			other molecular function	0	0.366	0.297171	117	115000	288264	65.5	157.4			2012.78
Annexin A4 OS=Homo sapiens OX=9606 GN=ANXA4 PE=1 SV=4	P09525	ANXA4	71	25	354	24	319	35.9	6.13	714.86	signal transduction;other biological processes	plasma membrane;other membranes;nucleus;other cell component	enzyme regulator activity;other molecular function	1	0.675	0.997786	140.67	1.68217e+07	8.52127e+06	96.78	67.78	106346	103160	103230	991524	1.10926e+06	992626	92535	103283	99960.8	9011.16	4685.59	4299.22	2.7829e+06	2.66315e+06	2.60422e+06	427391	787620	476077	97186.4	101634	100297	2598607	2.33521e+06	2.32994e+06	2084.23			1.86387e+06
Tropomyosin 1 (Alpha), isoform CRA_o (Fragment) OS=Homo sapiens OX=9606 GN=TPM1 PE=1 SV=1	A0A0S2Z4G6	TPM1	46	21	293	1	284	32.7	4.74	708.2		cytosol;cytoskeleton	cytoskeletal activity	0	0.675	0.997786	137.67	222151	279165	149.48	103.22	59415.7	45179.7	53125.1	156764	191799	207491															3235.69				4732.68	4293.41
Protein FAM3C OS=Homo sapiens OX=9606 GN=FAM3C PE=1 SV=1	Q92520	FAM3C	71	16	334	16	227	24.7	8.29	699.43	signal transduction;other biological processes	non-structural extracellular;ER/Golgi;other cell component	signal transduction activity or receptor binding	1	0.431	0.997786	140.09	1.21439e+07	1.30508e+07	96.93	67.53	826531	831548	864752	1.31781e+06	1.14751e+06	1.11931e+06	834.768	1748.84	1184.79	28672.8	27619.8	27644.4	5.86538e+06	5.87735e+06	6.92368e+06	20708.1	13070.8		146266	148014	139942	32001		110193	71830.3	73391.2	75896.8	92570.1
Leucine-rich repeat flightless-interacting protein 1 OS=Homo sapiens OX=9606 GN=LRRFIP1 PE=1 SV=2	Q32MZ4	LRRFIP1	42	23	116	19	808	89.2	4.65	277.66	other biological processes	plasma membrane;other membranes;cytosol;cytoskeleton;nucleus;other cell component	nucleic acid binding activity;other molecular function	5	0.732	0.997786	137.94	1.64728e+06	6.05661e+06	100.86	228.76	29858.5	28635.1	27484.9	136463	141976	175228							481515	532985	380658				21214.5	13275.2	16157.3	266346	90127.6	238429	7099.42		8168.99	77743
Heterogeneous nuclear ribonucleoprotein A3 OS=Homo sapiens OX=9606 GN=HNRNPA3 PE=1 SV=2	P51991	HNRNPA3	41	17	187	2	378	39.6	9.01	444.69	RNA metabolism OR transcription;other metabolic processes;transport	nucleus;other cell component	transporter activity;nucleic acid binding activity	2	0.997	0.997786	130.86	181276	191040	195.09	148.25				468860	479599	443392			6868.8				244627	451885	392978							34215.1
Creatine kinase OS=Homo sapiens OX=9606 GN=HEL-S-29 PE=1 SV=1	V9HWH2	HEL-S-29	65	18	244	17	381	42.6	5.59	508.24	other metabolic processes;developmental processes;other biological processes	non-structural extracellular;cytosol;mitochondrion;nucleus;other cell component	kinase activity;other molecular function	0	0.573	0.997786	142.17	882915	5.42809e+06	152.25	75.35	32458	25873.7	21024.4	1.42951e+06	1.48583e+06	1.49908e+06				4587	2718.28	2869.47	3.01512e+06	3.14894e+06	3.1998e+06				31316.1	30819.1	32892.6				5436.19	4785.44	5306.43
Sodium/potassium-transporting ATPase subunit alpha-1 OS=Homo sapiens OX=9606 GN=ATP1A1 PE=1 SV=1	P05023	ATP1A1	33	24	167	24	1023	112.8	5.49	343.81	transport;other biological processes	plasma membrane;other membranes;cytoskeleton;ER/Golgi;other cell component	transporter activity;other molecular function	5	1.064	0.997786	135.82	8.57642e+06	2.65644e+06	43.36	113.67	197158	193435	190538	622498	681721	654417	23163.9		6673	7419.61	7255.65	6871.48	1.58984e+06	1.67392e+06	1.45617e+06	354383	123283	243546	64294.9	65127.6	65967.6	253446	215873	277853	44731.2	44948.9	50171.7	74510.8
Calumenin OS=Homo sapiens OX=9606 GN=CALU PE=1 SV=2	O43852	CALU	74	20	196	20	315	37.1	4.64	404.32		non-structural extracellular;other membranes;cytosol;ER/Golgi;other cell component	other molecular function	5	0.684	0.997786	141.02	419087	1.79677e+06	196.76	83.21	20250	16081.6	11124.3	110051	112258	118013		2816.03					1.0566e+06	1.05662e+06	1.20271e+06			36753.9				684434	652697	563585
Apolipoprotein E OS=Homo sapiens OX=9606 GN=APOE PE=1 SV=1	P02649	APOE	74	23	341	23	317	36.1	5.73	782.67	cell-cell signaling;cell organization and biogenesis;protein metabolism;other metabolic processes;stress response;transport;developmental processes;signal transduction;other biological processes	non-structural extracellular;extracellular matrix;plasma membrane;other membranes;ER/Golgi;other cytoplasmic organelle;other cell component	signal transduction activity or receptor binding;transporter activity;enzyme regulator activity;cytoskeletal activity;other molecular function	19	0.968	0.997786	141.14	8.25777e+06	2.36292e+06	66.02	104.88	410107	358024	384813	477613	472501	525891	10588.1			5506.51	8266.77	8404.74	2.62801e+06	2.6685e+06	2.57558e+06	177043	174120	110446	57007.2	60756.3	54199	632157	508487	521897	77786.6	77433.2	72477.9
Mutant hemoglobin beta chain (Fragment) OS=Homo sapiens OX=9606 GN=HBB PE=3 SV=1	Q9BWU5	HBB	83	12	1423	2	105	11.5	7.05	3022.45	transport	cytosol	other molecular function	0	1.857	0.915549	143.33	1.07917e+06	218865	119.03	189.28	19593.8	18885.2	22578.3	71265	74405.9	129035				1935.7	3969.91	4218.11	1961772	2.33833e+06	2.22848e+06				3769.75	5985.77	4616.47				40375.7	38137.4	42848.1	35872.2
Isoform PTPS-MEA of Receptor-type tyrosine-protein phosphatase S OS=Homo sapiens OX=9606 GN=PTPRS	Q13332-2	PTPRS	20	23	138	22	1939	215.8	6.49	353.18				0	0.952	0.997786	137.7	928647	1.75834e+07	145.41	100.45							16019.7	24927.3	26309	5280.9	3517.74	3906.17	1.22599e+06	1.40992e+06	1.2522e+06			27956.2	1916.66	9860.18	6659.17	70207.9	69442.7	84343.2	5789.87	6007.97	5045.18
cDNA FLJ53342, highly similar to Granulins OS=Homo sapiens OX=9606 PE=2 SV=1	B4DJI2		44	14	148	14	530	56.8	6.87	406.68		non-structural extracellular		0	0.62	0.997786	140.49	479673	4.52253e+06	223.37	106.09	18477	17365.9	15935.9	16055.8	42107	21012.6	16437.3	10030.9	7998.18	1125.32					50523.2		171829	222093	1225.34	1638.15	1641.1	1.75059e+06	1.54214e+06	1.58686e+06	1380.78	1571.62
Insulin-like growth factor-binding protein 2 OS=Homo sapiens OX=9606 GN=IGFBP2 PE=1 SV=2	P18065	IGFBP2	66	15	270	15	325	34.8	7.5	724.78	signal transduction;other biological processes	non-structural extracellular;plasma membrane;other membranes;other cell component	signal transduction activity or receptor binding;other molecular function	3	0.225	0.623983	138.88	2.00501e+06	6.57314e+06	133.5	110.84	18927	27409.5	18806.9	68307.1	87143	62038.2		6400.61	17780.1				931524	1.02946e+06	646680	466762	512956	529348	11718.1	10527.2	9964.93	275733	174104		2729.47	2243.51	2682.6	46360.2
CCT-beta OS=Homo sapiens OX=9606 GN=HEL-S-100n PE=1 SV=1	V9HW96	HEL-S-100n	51	22	128	22	535	57.5	6.46	260.82	transport;other biological processes	cytosol;other cell component	other molecular function	0	1.206	0.997786	134.79	156181	310264	148.38	142.72	1077.34			76085.3	80010.5	40515.2							650917	634298	690029
Serpin B13 OS=Homo sapiens OX=9606 GN=SERPINB13 PE=1 SV=2	Q9UIV8	SERPINB13	58	20	150	3	391	44.2	5.71	294.73	other biological processes	non-structural extracellular;cytosol;nucleus;other cytoplasmic organelle;other cell component	enzyme regulator activity;other molecular function	1	0.935	0.997786	126.28	205856	438072	145.45	165.64										2343.98							38209.2					49605.3	135136	82099.6				49969.2
1-phosphatidylinositol 4,5-bisphosphate phosphodiesterase beta-1 OS=Homo sapiens OX=9606 GN=PLCB1 PE=1 SV=1	Q9NQ66	PLCB1	30	25	97	24	1216	138.5	6.23	198.72	cell-cell signaling;cell cycle OR cell proliferation;other metabolic processes;developmental processes;signal transduction;other biological processes	other membranes;cytosol;nucleus;other cell component	enzyme regulator activity;other molecular function	27	0.776	0.997786	122.95	317769	387974	200.47	84.09	900.006			12105.9	11682.3	11675.6	1281.01	1655.43	1575.13				46616.5	88716.7	116304	241199	221476	202729				681179	687363	654013				1.20555e+06
Myosin-1 OS=Homo sapiens OX=9606 GN=MYH1 PE=1 SV=3	P12882	MYH1	16	25	80	3	1939	223	5.74	169.17	other biological processes	cytoskeleton;other cell component	cytoskeletal activity;other molecular function	0	1.071	0.997786	105.35	190136	175846	181.72	148.29																						64895.3	107247	103682				128121
Complement C1s subcomponent OS=Homo sapiens OX=9606 GN=C1S PE=1 SV=1	P09871	C1S	39	20	175	19	688	76.6	4.96	381.86	stress response;other biological processes	non-structural extracellular	other molecular function	9	0.718	0.997786	133.02	1.01784e+07	1.4117e+07	57.42	60.57	239421	232321	243988	915107	1.0236e+06	1.02145e+06	16092.6	16577.1	17298.3	8014.42	8993.84	9127.55	3.03151e+06	2.91059e+06	2.98171e+06	33285.6	32088.3	31820.6	81560.3	83941	83208.2	208268			99020.7	94812.6	92975	110100
Collagen, type IV, alpha 2, isoform CRA_a OS=Homo sapiens OX=9606 GN=COL4A2 PE=4 SV=1	A0A024RDW8	COL4A2	18	19	217	19	1712	167.4	8.66	524.87	cell organization and biogenesis;RNA metabolism OR transcription;other metabolic processes;signal transduction;other biological processes	extracellular matrix;other membranes	extracellular structural activity	2	0.577	0.997786	136.73	3.27782e+06	4.87973e+06	191.28	64	110439	12627	7431.51	221436	346965	355943		11590.2	3711.71	1406.97	1194.24	1599.19	961255	952191	577081	90940.4	111879	105530	23440.2	7071.28	5409.21	4822679	5338866	4893312		2464.63		1.53346e+06
Heterogeneous nuclear ribonucleoprotein A3, isoform CRA_a OS=Homo sapiens OX=9606 GN=HNRPA3 PE=2 SV=1	B4DDB6	HNRPA3	43	17	189	2	356	37	8.31	451.08		nucleus	nucleic acid binding activity	0	6.985	0.0433914	143	3.4826e+06	591397	130.44	75.01				373524	395724	365111	23149.1	30542.7	37345.1				352758	618336	511517	361103	478692	459336	9274.2	9679.16	5355.77	909274	854366	896770	1518.22	4470.39		1.07663e+06
Plexin-D1 OS=Homo sapiens OX=9606 GN=PLXND1 PE=1 SV=3	Q9Y4D7	PLXND1	18	19	132	19	1925	211.9	7.15	334.62	cell organization and biogenesis;developmental processes;signal transduction;other biological processes	plasma membrane;other membranes;other cell component	other molecular function	3	0.639	0.997786	126.84	213356	424646	146.47	118.49		6297.61		93227.5	70731.9	113498							528995	351277	527849	2510.75	2737.63					144105	153241	113927		1398.73
Inorganic diphosphatase OS=Homo sapiens OX=9606 GN=HEL-S-66p PE=2 SV=1	V9HWB5	HEL-S-66p	74	15	235	14	289	32.6	5.86	657.4	other metabolic processes	other cell component	other molecular function	0	0.479	0.997786	142.85	2.14328e+06	4.22256e+06	120.31	74.51	23840.3	21650.1	18380.9	934176	815116	822475	10064.4	10323.4	9699.19	1544.4			1.11083e+06	1.10854e+06	1.03103e+06			118648	7341.54	4063.49	5640.36	108013		122457				50694.6
Polypeptide N-acetylgalactosaminyltransferase 2 OS=Homo sapiens OX=9606 GN=GALNT2 PE=1 SV=1	Q10471	GALNT2	49	22	165	21	571	64.7	8.35	372.5	protein metabolism;other metabolic processes	non-structural extracellular;other membranes;ER/Golgi;other cell component	other molecular function	2	0.588	0.997786	136.97	203566	1.33884e+06	110.74	81.22		3564.55	8336.61	59715.7	73319	71069										23439	20050.8	23400.8	8154.05	11045.2	6658.1				1342.5		1635.16
Isoform 2 of Suprabasin OS=Homo sapiens OX=9606 GN=SBSN	Q6UWP8-2	SBSN	50	11	167	1	247	25.3	7.08	429				0	0.464	0.997786	144.45	230925	374731	235.39	138										3234.13	5096.71	3574.11								4650.03	3719.11					3206.76
Phosphoglucomutase-1 OS=Homo sapiens OX=9606 GN=PGM1 PE=1 SV=3	P36871	PGM1	57	24	234	9	562	61.4	6.76	468.9	other metabolic processes	non-structural extracellular;cytosol;other cell component	other molecular function	9	0.911	0.997786	132.63	1.59535e+06	840361	92.04	89.07	40058.6	43695.5	33740.5	96355.7	98381.3	75582.3		3021.74	9307.82	1848.61	2032	1381.21	707137	564737	308135	22938.5	43554.8		21542.7	21613.2	23918.8				1993
Coatomer subunit alpha OS=Homo sapiens OX=9606 GN=COPA PE=1 SV=2	P53621	COPA	34	31	161	31	1224	138.3	7.66	222.27	transport;signal transduction	non-structural extracellular;other membranes;cytosol;ER/Golgi;other cell component	signal transduction activity or receptor binding;other molecular function	2	0.84	0.997786	134.29	1.33148e+06	8.36225e+06	104.29	80.79	24253.9	16270.2	16927.3	304122	350251	301347				1198.83			1.49809e+06	1.4806e+06	1.46946e+06	83951.9		39480.1	13799.2	12150.6	8994.55	59194.7	58181.9	45318.6	1698.29	2802.31	5588.83
Heterogeneous nuclear ribonucleoprotein H OS=Homo sapiens OX=9606 GN=HNRNPH1 PE=1 SV=4	P31943	HNRNPH1	54	17	238	9	449	49.2	6.3	453.69	RNA metabolism OR transcription;other metabolic processes;other biological processes	cytosol;nucleus;other cell component	nucleic acid binding activity;other molecular function	6	0.98	0.997786	140.97	3.3009e+06	1.19633e+06	110.82	81.69	49310.5	33303.9	34447.5	854077	927190	914905		5865.95	6115.96		1941.35		1.40299e+06	1.34506e+06	1.5335e+06	82931.8	148559	248572	20040.9	20343	16686.5		38917.8					324904
Syndecan binding protein (Syntenin), isoform CRA_a OS=Homo sapiens OX=9606 GN=SDCBP PE=1 SV=1	G5EA09	SDCBP	44	7	244	7	318	34.8	8.51	856.44	cell-cell signaling;cell organization and biogenesis;signal transduction	other membranes;cytosol;nucleus;other cell component		3	0.519	0.997786	144.24	1.30833e+06	3.4595e+06	122.94	118.33	21929.8	23607.6	24752.1	12466.8	5724.68	31991.5				1871.93			3.68853e+06	3.45401e+06	2.94371e+06			17135.4	7325.01	8998.15	7241.94	257986	277113	178681	8212.99	8638.41	8722.49	148184
Alpha-1-acid glycoprotein OS=Homo sapiens OX=9606 GN=HEL-S-153w PE=2 SV=1	V9HWF6	HEL-S-153w	49	12	549	8	201	23.5	5.02	1330.31	stress response;other biological processes	non-structural extracellular		0	0.641	0.997786	145.88	1.69194e+07	7.21503e+07	119.53	58.36	3.17502e+06	3.07513e+06	3.16843e+06	5.48637e+06	5.24621e+06	5.44668e+06				35704.7	23166.7	17812.5	4.45429e+07	43844169	43899386	138052	129315	130821	114162	133841	124587	288995	314937	283835	118163	112644	120480	268488
Staphylococcal nuclease domain-containing protein OS=Homo sapiens OX=9606 PE=2 SV=1	B2R5U1		39	26	157	26	885	99.6	6.96	271.1	RNA metabolism OR transcription;other metabolic processes;other biological processes	other cell component	nucleic acid binding activity;other molecular function	0	0.929	0.997786	136.77	1.62738e+06	6.6301e+06	163.89	75.47	79862.3	81055.7	67854.2	324975	317500	369586				1419.94			1.06722e+07	1.16274e+07	1.07269e+07				147599	146792	150433	47727.1	22785.4		19851.1	15886	15202.4
Rab GDP dissociation inhibitor (Fragment) OS=Homo sapiens OX=9606 GN=GDI1 PE=2 SV=1	A0A0S2Z3X8	GDI1	54	17	215	9	447	50.6	5.14	523.12	cell organization and biogenesis;transport;signal transduction;other biological processes	other cell component	enzyme regulator activity;other molecular function	0	0.922	0.997786	137.22	1.88048e+06	577785	108.59	103.55	7277.57	5103.09	6351.26	207690	213591	229343		6030.07	4350.44	1523.54			285884	346905	210165		51128.1		14346.6	15706.6	14190.6	298431	343100	363671	1702.68			118075
Serpin A11 OS=Homo sapiens OX=9606 GN=SERPINA11 PE=2 SV=2	Q86U17	SERPINA11	37	15	420	15	422	47	7.68	1030.3	other biological processes	non-structural extracellular	enzyme regulator activity	0	0.21	0.535318	144.36	401526	8.34944e+06	150.44	97.37				39009.1			12141.3	10884.6	5349.17				126837	115889	86403.3	35484.4	92272		3068	3249.07	6469.17	37336.6	55241.5		3186.12	3127.29	2287.74	24287.7
Profilin-1 OS=Homo sapiens OX=9606 GN=PFN1 PE=1 SV=2	P07737	PFN1	75	12	471	12	140	15	8.27	1189.69	cell organization and biogenesis;developmental processes;other biological processes	cytosol;cytoskeleton;nucleus;other cell component	cytoskeletal activity;other molecular function	9	0.568	0.997786	145.74	1.22343e+07	3.11728e+07	102.62	127.04	504272	445910	431845	3.6756e+06	3.66216e+06	3.64829e+06			735.767	60452.9	36019.7	32511.7	1.68733e+07	1.77959e+07	1.66961e+07	20526.2			348316	372020	352315		19376.9	73026	59951.9	61711.2	54926.6	71987.1
Tyrosine 3-monooxygenase/tryptophan 5-monooxygenase activation protein, eta polypeptide, isoform CRA_b OS=Homo sapiens OX=9606 GN=YWHAH PE=3 SV=1	A0A024R1K7	YWHAH	58	19	330	15	246	28.2	4.84	672.31	cell organization and biogenesis;transport;other biological processes	mitochondrion	cytoskeletal activity;other molecular function	4	0.729	0.997786	141.74	1.83082e+07	4.80698e+06	75.64	148.19				1.6678e+06	1.76903e+06	1.90834e+06	46542.3	32513.3	37677.6	23566.8	27266.3	30839.4	3.64361e+06	3.46126e+06	3162919	239806	146119	236738	95408.9	96701.4	90410.9	736813	656787	759990				798375
Fatty acid-binding protein 5 OS=Homo sapiens OX=9606 GN=FABP5 PE=1 SV=3	Q01469	FABP5	71	12	519	12	135	15.2	7.01	1419.91	other metabolic processes;transport;other biological processes	non-structural extracellular;plasma membrane;other membranes;cytosol;nucleus;other cytoplasmic organelle;other cell component	transporter activity;other molecular function	5	0.159	0.297171	146.03	7.0368e+06	4.19112e+07	111.46	151.33				293281	293350	233490	68450.4	74939.5	67199.5	7267.23	4525.98	2618.71	2.09766e+06	2.06699e+06	2.05959e+06	329123	402057	364323	22247.5	25235.2	19863.2	573260	575643	464649	15967.1	17046.4	15137.9	220935
Isocitrate dehydrogenase [NADP] cytoplasmic OS=Homo sapiens OX=9606 GN=IDH1 PE=1 SV=2	O75874	IDH1	55	19	321	19	414	46.6	7.01	686.16	other metabolic processes;stress response;developmental processes;other biological processes	non-structural extracellular;cytosol;mitochondrion;other cytoplasmic organelle;other cell component	other molecular function	8	0.613	0.997786	139.34	1.78612e+06	4.26016e+06	124.56	67.38	23368.8	29517.1	32223	477070	458706	483837		3931.06		4702.02	2574.59	4819.53	802104	749411	867371			83086.3	66742.9	77004.6	70168.6				5423.76	4958.77	5929.31
cDNA FLJ59401, highly similar to Homo sapiens guanylate binding protein family, member 6 (GBP6), mRNA OS=Homo sapiens OX=9606 PE=2 SV=1	B4DRX0		56	22	99	3	503	58.1	6.57	213.39	other biological processes		other molecular function	0	0.869	0.997786	135.11	207660	238459	174.47	130.16	18939.6		1230.17		61057.4	97648.4	7881.97	9681.3		1291.61			73343		187815						4891.33
Lamin-B2 OS=Homo sapiens OX=9606 GN=LMNB2 PE=1 SV=4	Q03252	LMNB2	41	28	195	23	620	69.9	5.59	301.71		other membranes;cytoskeleton;nucleus	other molecular function	6	1.486	0.997786	139.22	3.87113e+06	951122	130.44	253.61	16045.2	27212.4	3703.15	395280	439281	438673	10515.1			5034.04	3545.36	3309.09	398889	1.3644e+06	1.44511e+06		88704.8		35074.5	41351.5	39873	714084	757771	922481		1992.53
Sortilin OS=Homo sapiens OX=9606 GN=SORT1 PE=1 SV=3	Q99523	SORT1	30	18	174	18	831	92	5.74	446.82	cell organization and biogenesis;transport;signal transduction;other biological processes	plasma membrane;other membranes;cytosol;ER/Golgi;nucleus;other cytoplasmic organelle;other cell component	other molecular function	3	0.489	0.997786	137.36	353613	1.21415e+06	151.14	152.14	6327.42	4570	3151.46		18247.6	13541	10871.8	1530.04					674451	662414	702901	16363			1384.22	1628.41	1394.19		54728.7	27540.8				22195.3
F-actin-capping protein subunit alpha-1 OS=Homo sapiens OX=9606 GN=CAPZA1 PE=1 SV=3	P52907	CAPZA1	70	13	240	11	286	32.9	5.69	689.06	cell organization and biogenesis	non-structural extracellular;cytosol;cytoskeleton;other cell component	cytoskeletal activity	8	0.401	0.997786	143.81	2.10669e+06	3.19199e+06	129.22	101.88	10196.4	6694.5		293757	262838	265560			5155.36	4511.66			765259	704716	592450	241559	351051	318540	12513.4	14544.6	11994.4			435268
RNA helicase OS=Homo sapiens OX=9606 PE=2 SV=1	A8K7F6		50	21	200	12	406	46.1	5.48	407.15	protein metabolism;other metabolic processes		nucleic acid binding activity;other molecular function	0	1.031	0.997786	130.23	1.19163e+06	1.49122e+06	121.63	83.72	28440	26471.2	22493.1	13327.3	87005.3	72383.7				1107.73	1045.54	673.077	1.95699e+06	1.89634e+06	1.99351e+06	50856.5	58667.4			3930.65	4255.57	81358	111589	71881.8			1651.1
Retinol-binding protein OS=Homo sapiens OX=9606 GN=RBP4 PE=1 SV=2	Q5VY30	RBP4	77	12	340	12	199	23	6.09	915.67	transport	non-structural extracellular	transporter activity;other molecular function	2	0.715	0.997786	145.88	1.48234e+07	4.24559e+06	143.37	81.94	55612.1	55425.8	51828.5	524861	509828	478117	1.55381e+06	1.53571e+06	1.29564e+06	6127.37	1762.71		1.5629e+06	1.55906e+06	1.41247e+06	5.20854e+06	5.02912e+06	5432204	15601.6	11941.3	20851.2	3.22253e+07	3.16458e+07	33635864	262176	242377	246204	2.66217e+07
Hemoglobin beta chain (Fragment) OS=Homo sapiens OX=9606 GN=HBB PE=3 SV=1	Q4TZM4	HBB	90	11	1397	1	101	11	6.52	2917.29	transport	cytosol	other molecular function	0	0.25	0.535408	135.08	180576	787817	92.72	135.3		4607.86	2548.8			19494.1							266282	256188	237459
Neuronal pentraxin-2 OS=Homo sapiens OX=9606 GN=NPTX2 PE=1 SV=2	P47972	NPTX2	48	16	275	16	431	47	5.63	675.47	cell-cell signaling;other biological processes	non-structural extracellular;other cell component	other molecular function	0	0.394	0.997786	135.17	1.48424e+06	2.19875e+06	64.12	123.26	32694.9	26022.1	27555.9	95177.5	95121.2	104286					853.776	627.288	420113	603246	691081	33940.7			6581.53	7474.74	9805.72		67109.8	59834.6	6040.88	3428.05	5819.18
Beta-actin (Fragment) OS=Homo sapiens OX=9606 PE=2 SV=1	Q9UE89		87	6	839	1	71	7.8	7.12	2484.27				0	0.508	0.955738	98.79	168152	258883	55.73	120.94
Coronin OS=Homo sapiens OX=9606 GN=CORO1A PE=3 SV=1	A0A024R611	CORO1A	49	24	267	14	461	51	6.68	624.43	cell organization and biogenesis;transport;signal transduction;other biological processes	plasma membrane;other membranes;cytosol;cytoskeleton;other cytoplasmic organelle;other cell component	cytoskeletal activity;other molecular function	0	0.748	0.997786	137.78	3.3435e+06	1.50145e+06	108.92	221.18	57092.2	56803	62247.7	218731	204141	206870				17582.9	7669.16	5141.26	1.91481e+06	2.15827e+06	1.861e+06	188363	119420	152031	34591.6	34412.2	36860.7				7247.23	8445.7	8553.35
Glutathione reductase OS=Homo sapiens OX=9606 GN=HEL-75 PE=2 SV=1	V9HW90	HEL-75	53	17	192	17	522	56.2	8.5	438.3	other metabolic processes;other biological processes	plasma membrane;other membranes;cytosol	other molecular function	3	0.603	0.997786	138.55	3.32341e+06	2.87411e+06	142.38	102.3	8262.84	2717.21		192633	217491	208710	96804.1	103161	90790.8	3195.65			832189	985066	733002	373634	359673	333436	8841.7	12156.3	9022.1	625158	526866	513445	15836.3	12009.9	11188.2	736347
Metalloproteinase inhibitor 1 OS=Homo sapiens OX=9606 GN=TIMP1 PE=1 SV=1	P01033	TIMP1	59	9	551	9	207	23.2	8.1	1646.15	stress response;developmental processes;signal transduction;other biological processes	non-structural extracellular;extracellular matrix;ER/Golgi;other cell component	signal transduction activity or receptor binding;enzyme regulator activity;other molecular function	14	0.092	0.0415682	146.79	1.33438e+07	6.81475e+07	97.2	120.53	331611	238714	259421	24215.2		51157.4	41902.1	45970.5	39284.7	34744.8	14528.9	10572.8	1.96917e+07	1.98347e+07	1.94907e+07	336620	293764	301827	171544	183071	181883	153853	198625	150472	32105.9	30149.2	30341.4	160160
Fibromodulin OS=Homo sapiens OX=9606 GN=FMOD PE=1 SV=2	Q06828	FMOD	39	12	201	12	376	43.2	6.04	497.21	cell organization and biogenesis;signal transduction	extracellular matrix;ER/Golgi;other cytoplasmic organelle		7	0.724	0.997786	138.7	4.4321e+06	3.83104e+06	101.69	82.04		23612.1	28698.9	54299.7	17095.8	31930	43260.9	36399.4	32279.2	1948.99			2.49403e+06	2.63468e+06	2.91968e+06	469042	497214	399268	8919.96	7329.07	5859.9	652548	478566	378851				421114
Nucleophosmin OS=Homo sapiens OX=9606 GN=NPM1 PE=1 SV=2	P06748	NPM1	55	11	207	11	294	32.6	4.78	496.52	cell cycle OR cell proliferation;cell organization and biogenesis;DNA metabolism;other metabolic processes;stress response;transport;signal transduction;other biological processes	cytosol;cytoskeleton;nucleus;other cell component	enzyme regulator activity;translation activity;nucleic acid binding activity;other molecular function	8	1.266	0.997786	142.46	3.9565e+06	3.76694e+06	136.46	98.71	159487	153792	203071	2.96917e+06	2.49724e+06	2.76318e+06				5474	5811.91	4151.3	4.23255e+06	4.23893e+06	4.58989e+06	32701.4	7664.85	15484.5	219568	213105	201089	85233.2		24417.8			912.026
ERO1-like protein alpha OS=Homo sapiens OX=9606 GN=ERO1A PE=1 SV=2	Q96HE7	ERO1A	49	18	177	18	468	54.4	5.68	450.43	cell organization and biogenesis;protein metabolism;other metabolic processes;stress response;transport;signal transduction;other biological processes	other membranes;ER/Golgi;other cell component	other molecular function	2	0.614	0.997786	138.33	2.71808e+06	3.06775e+06	90.64	108.14	91901.9	84250.7	94400	174312	158821	168232	19018.5				1920.82	1528.19	809193	858072	922774	63423.5	44663.7	53595.8	16044.3	16730.6	17319.2	123038		109179				27147.8
Myosin light polypeptide 6 OS=Homo sapiens OX=9606 GN=MYL6 PE=1 SV=1	G8JLA2	MYL6	84	12	419	10	152	17.1	4.55	1138.3			other molecular function	1	0.69	0.997786	144.35	7.66951e+06	1.34271e+07	112.02	97.08	144249	110919	127272	2.3856e+06	2.56283e+06	2.47005e+06	10114.8	19659.9	11025.9	15673.3	14215.2	12790.6	4.60868e+06	4.39919e+06	4.28513e+06	21191.9			243359	276097	246200	270857		278886	13463.7	15740.1	15493.3
Leucine-rich alpha-2-glycoprotein OS=Homo sapiens OX=9606 GN=LRG1 PE=1 SV=2	P02750	LRG1	59	15	417	1	347	38.2	6.95	1074.38	cell adhesion;stress response;other biological processes	non-structural extracellular;other membranes;other cell component	signal transduction activity or receptor binding	2	0.312	0.282748	140.94	186910	288093	67.46	138.27	5719.79
Testicular tissue protein Li 61 OS=Homo sapiens OX=9606 PE=2 SV=1	A0A140VJI7		56	21	183	7	540	60.6	6.71	399.52	stress response;developmental processes;signal transduction;other biological processes	non-structural extracellular	signal transduction activity or receptor binding	0	0.829	0.997786	141.78	1.20113e+06	847752	90.03	116	37610.2	43752.9	39451.1	147759	177461	179340						788.791	435168	586371	612390				1854.88		1916.59	84627.3	37594.5	39521				71102.1
Ectonucleotide pyrophosphatase/phosphodiesterase family member 3 OS=Homo sapiens OX=9606 GN=ENPP3 PE=1 SV=2	O14638	ENPP3	41	22	113	22	875	100.1	6.57	225.72	other metabolic processes;other biological processes	plasma membrane;other membranes;other cell component	nucleic acid binding activity;other molecular function	4	0.668	0.997786	128.18	599097	2.88717e+06	141.47	88.45	13960			44621.5	41886.6								96966.9	245797	222592			29303.1	4528.68	2217.94	2739.94			98562.2	5634.48	6190.94	4126.84	75356.8
Dihydropyrimidinase-related protein 2 OS=Homo sapiens OX=9606 PE=2 SV=1	Q86U75		45	18	123	2	619	67	6	244.18	cell organization and biogenesis;developmental processes;other biological processes	other cell component	cytoskeletal activity;other molecular function	0	0.832	0.997786	115.21	213735	247129	98.92	102.4				57020.8	59303.9	61871.4							309770
Epididymis secretory sperm binding protein OS=Homo sapiens OX=9606 PE=2 SV=1	A0A384NPU5		52	19	185	19	440	48.1	5.08	467.11		cytosol;ER/Golgi;other cell component	other molecular function	2	0.826	0.997786	142.3	2.18434e+06	4.88989e+06	113.97	223.65	86030.3	87896.9	71521.8	1.02186e+06	1.11504e+06	1.09858e+06	3199.78	2685.01	3145.15	1129.16	832.967		2.43559e+06	2.39525e+06	2.50746e+06	53221.1	62432.1	61492.7	31599.5	38921.1	37597.5	49413.3	279518	24963.5
Guanine nucleotide-binding protein G, alpha subunit variant (Fragment) OS=Homo sapiens OX=9606 PE=2 SV=1	Q59FM5		53	17	200	7	357	41.9	5.69	441.61	cell-cell signaling;signal transduction;other biological processes	other cell component	signal transduction activity or receptor binding;other molecular function	0	0.342	0.879334	140.9	191001	2.1841e+06	144.13	74.2	1475.42		6969.24	79603.1	79815.7	75870.3							1.16932e+06	1.01854e+06	1.36312e+06				2867.58	2708.27	3624.63		57703.9	69176.8	1533.81
Kinesin-like protein OS=Homo sapiens OX=9606 GN=KIF23 PE=1 SV=1	A0A2U3TZL8	KIF23	40	23	131	23	810	92.6	7.96	282.82	other biological processes	cytoskeleton;nucleus;other cell component	cytoskeletal activity;other molecular function	1	0.635	0.997786	130.34	193219	930447	200.75	95.17			1133.38								2549.68		82564.7	87992.9	93919.7				2610.48	2310.62	1521.78		15029.6
Epididymis secretory sperm binding protein OS=Homo sapiens OX=9606 GN=MNDA PE=2 SV=1	Q5VUU6	MNDA	45	19	227	19	407	45.8	9.76	593.21	other biological processes	cytosol;nucleus;other cell component		0	0.733	0.997786	142.01	4.86873e+06	1.53289e+06	125.75	151.09	34904.6	27359.7	26341.8	16315.3	31117.5	20279.1	8160.4	9696.9		11354.5	4541.86	2323.2	1.67463e+06	1.46068e+06	1.43037e+06	364272	305007	328899	2151.15	4633.88		954754	1.1665e+06	1.19775e+06	3021.92			235245
Dolichyl-diphosphooligosaccharide--protein glycosyltransferase subunit 1 OS=Homo sapiens OX=9606 GN=RPN1 PE=1 SV=1	P04843	RPN1	46	24	198	24	607	68.5	6.38	425.75	protein metabolism;other metabolic processes	other membranes;cytosol;ER/Golgi;other cell component		4	1.095	0.997786	139.97	4.31719e+06	5.9953e+06	60.89	140.05	22087.5	19132.8	25220.9	499866	467484	506843	6791.53	6180.06	9346.67	7804.91	1629.29	1350.3	2.0357e+06	2.1795e+06	2.03845e+06	75871.5	73514	95526	28425.1	30551.2	27733.7	196694	266681	243741				51334.5
Dynamin-2 OS=Homo sapiens OX=9606 GN=DNM2 PE=1 SV=2	P50570	DNM2	35	24	100	24	870	98	7.44	214.35	cell cycle OR cell proliferation;cell organization and biogenesis;transport;developmental processes;signal transduction;other biological processes	plasma membrane;other membranes;cytosol;cytoskeleton;ER/Golgi;nucleus;other cytoplasmic organelle;other cell component	signal transduction activity or receptor binding;cytoskeletal activity;other molecular function	14	0.798	0.997786	127.04	2.37216e+06	597934	167.69	108.69	16079.4	2020.54	14742.7	140222	146152	173700	44065.5	39775.7	41577.4	2098.77	2279.1	2710.54	239200	256693	269033	101125	95927.8		19838.8	23943.7	21018.3	109230	167232		6881.05	7479.62	6209.66
Tyrosine-protein phosphatase non-receptor type 6 OS=Homo sapiens OX=9606 GN=PTPN6 PE=1 SV=1	P29350	PTPN6	46	22	121	22	595	67.5	7.78	289.18	cell adhesion;cell cycle OR cell proliferation;protein metabolism;other metabolic processes;stress response;developmental processes;signal transduction;other biological processes	non-structural extracellular;plasma membrane;other membranes;cytosol;nucleus;other cell component	other molecular function	32	0.709	0.997786	142.11	1.34512e+07	7.43044e+06	184.1	122.64	76590.3	68442	56055.5	85265.9	83298.8	99441.4	183595	176833	157898	6001.53	3643.57	2598.79	7.9278e+06	8.07487e+06	7.84553e+06	3.43227e+06	3358444	3574601	7497.18	7506.09	6410.51	9.2043e+06	9269362	9.08299e+06	9908.61	9178.22	8480.08	1.73085e+07
Leucine-rich alpha-2-glycoprotein OS=Homo sapiens OX=9606 GN=HMFT1766 PE=2 SV=1	Q68CK4	HMFT1766	59	15	401	1	347	38.1	6.95	1031.88				0	1.064	0.997786	121.35	197328	174269	169.74	249.93													739829	708845	596051
Na(+)/H(+) exchange regulatory cofactor NHE-RF2 OS=Homo sapiens OX=9606 GN=SLC9A3R2 PE=1 SV=2	Q15599	SLC9A3R2	61	20	249	3	337	37.4	7.93	636.73	cell organization and biogenesis;other biological processes	plasma membrane;other membranes;nucleus;other cell component	signal transduction activity or receptor binding;other molecular function	0	0.321	0.790607	144.17	240348	2.02577e+06	139.68	174.34				82678	24269.8	11586.1				2637.28				120935	92946.7	68337.3		108246	1239.56			61228.2	51552.6					80413.4
Immunoglobulin kappa light chain OS=Homo sapiens OX=9606 PE=1 SV=1	P0DOX7		55	11	1434	1	214	23.4	7.17	4612.09	other biological processes	non-structural extracellular;plasma membrane;other membranes;other cell component		0	0.264	0.813711	147.06	714385	7.19235e+06	153.28	134.4	159776	143194	154018	2.03695e+06	2.11772e+06	2.01384e+06							5.2976e+06	1.03678e+07	5.76979e+06				43155.1	24586.8	42980.4				31266.7	18080.9	15113.6
Complement component 8 subunit beta OS=Homo sapiens OX=9606 PE=2 SV=1	B7ZA94		47	20	151	20	539	61.3	7.74	304.75	stress response;other biological processes	non-structural extracellular;plasma membrane;other membranes		0	0.855	0.997786	138.04	531883	788507	146.93	72.22	9015.77	27756.4	8496.2	3305.33	31259.6	2210.36				9043.34	9281.07	10061	445258	450362	491406				79455.7	77933.4	70321.5			57350.4				185345
Myosin-4 OS=Homo sapiens OX=9606 GN=MYH4 PE=2 SV=2	Q9Y623	MYH4	14	23	76	5	1939	222.9	5.85	164.69	other metabolic processes;other biological processes	cytoskeleton;other cell component	cytoskeletal activity;nucleic acid binding activity;other molecular function	0	1.084	0.997786	137.79	921447	239017	85.87	105.44	14920.2	15354.5	8900.82	134322	180890	150204							837588	806305	826449	40770.5	33837.7	34147.5	5665.17		6019.59	52729.7			5239.82	5042	4445.78	32393.8
Tyrosine-protein kinase FRK OS=Homo sapiens OX=9606 GN=FRK PE=1 SV=1	P42685	FRK	58	22	103	1	505	58.2	6.67	267.33	protein metabolism;other metabolic processes;stress response;signal transduction;other biological processes	non-structural extracellular;plasma membrane;other membranes;cytosol;nucleus;other cytoplasmic organelle;other cell component	signal transduction activity or receptor binding;kinase activity;other molecular function	2	0.648	0.997786	104.27	149366	194832	66.52	141.74				9007.63		7801.4							145501
6-phosphogluconate dehydrogenase, decarboxylating OS=Homo sapiens OX=9606 PE=2 SV=1	B4DL86		56	19	279	2	429	47.4	6.47	625.47	other metabolic processes		other molecular function	0
Stomatin, isoform CRA_a OS=Homo sapiens OX=9606 GN=STOM PE=3 SV=1	A0A024R882	STOM	61	13	318	13	288	31.7	7.88	811.41	other biological processes	plasma membrane;other membranes;mitochondrion;other cell component	other molecular function	1	0.493	0.997786	142.76	1.20576e+06	7.34061e+06	153.69	117.21	13536.4	3563.41	12187.1	99703.1	90922.9	59973.7	8588.26	6984.55	24706.9	2131.16			1.14282e+06	1.07912e+06	1.09324e+06				11848.6	16358.2	9293.71				16968.1	13066.5	14402.9
Epidermal growth factor receptor kinase substrate 8-like protein 2 OS=Homo sapiens OX=9606 GN=EPS8L2 PE=1 SV=1	A0A3B3ISQ4	EPS8L2	33	19	118	19	788	88	6.98	279.58		cytosol		0	0.657	0.997786	126.46	188180	738081	56.23	126.94	1727.26												150341	99836.4					1760.79	2289.13	1719.07
Coatomer subunit beta OS=Homo sapiens OX=9606 GN=COPB1 PE=1 SV=3	P53618	COPB1	35	24	112	24	953	107.1	6.05	185.46	transport	plasma membrane;other membranes;cytosol;ER/Golgi;other cell component	other molecular function	3	0.904	0.997786	131.61	1.0883e+06	1.53705e+06	120.04	55.34	73099.4	7810.36	18896.4	220355	259542	300340							728794	1.62069e+06	657700		121188		5875.99	4203.73	3581.93	317604	307636	351960				253241
Probable ATP-dependent RNA helicase DDX17 OS=Homo sapiens OX=9606 GN=DDX17 PE=1 SV=2	Q92841	DDX17	37	26	193	19	729	80.2	8.27	334.26	RNA metabolism OR transcription;other metabolic processes;stress response;signal transduction;other biological processes	cytosol;nucleus;other cell component	other molecular function	2	1.353	0.997786	139.21	2.45926e+06	737135	213.91	102	44445.7	58081.5	47744.8	938142	858017	924142				66652.3	10720.1	5947.86	905696	1.1561e+06	1.15654e+06				55896.8	35599	28399.1				6727.33	3500.93	3563.48	53187.6
Angiotensinogenase OS=Homo sapiens OX=9606 GN=REN PE=1 SV=1	A0A1B0GUZ2	REN	64	18	171	18	368	40.5	5.88	385.34		non-structural extracellular;other membranes	other molecular function	0	1.027	0.997786	137.4	1.10995e+06	2.35193e+06	171	100	7516.87	2414.65	1901.93	40343.1	49000	36842.3				1165.94			8.96566e+06	9.40434e+06	9.00174e+06	52525.6	61457.4	67653.8	1040.24	14917.9	13324.5	410677	472130	484028	1048.15		723.288	62931.5
Actin-related protein 2/3 complex subunit 2 OS=Homo sapiens OX=9606 GN=ARPC2 PE=1 SV=1	O15144	ARPC2	68	17	224	17	300	34.3	7.36	466.71	cell organization and biogenesis;other biological processes	plasma membrane;other membranes;cytosol;cytoskeleton;nucleus;other cytoplasmic organelle;other cell component	cytoskeletal activity	6	0.822	0.997786	141.9	2.99333e+06	2.85977e+06	128.84	108.55	65403.7	56238.1	64619.7	711148	746142	807216		4590.44		4347.41	21032.1	11584.7	2.18029e+06	2.24221e+06	2.13481e+06			25556.1	63200.9	66554.4	57937	91509.2	67731.9		4781.19	3174.11	3097.39
Transgelin-2 (Fragment) OS=Homo sapiens OX=9606 GN=TAGLN2 PE=1 SV=1	X6RJP6	TAGLN2	84	15	268	15	187	21.1	7.81	602.73				0	0.525	0.997786	137.68	1.02258e+07	6.65601e+06	76.28	58.54	60041.6	47320.7	47657.4	794726	838050	755287	50627.6	44708.6	54125.7	6821.61	5529.69	5174.8	2.99708e+06	3.12295e+06	3.0441e+06	32013.7	201407	21458.2	69894.8	82827.4	78846.5	397224	341715	335546	12935.9	7667.2	20166.4	433959
T-complex protein 1 subunit theta OS=Homo sapiens OX=9606 GN=CCT8 PE=1 SV=4	P50990	CCT8	55	27	217	27	548	59.6	5.6	399.86	cell organization and biogenesis;transport;other biological processes	non-structural extracellular;cytosol;cytoskeleton;nucleus;other cytoplasmic organelle;other cell component	other molecular function	8	0.952	0.997786	141.09	815944	1.21264e+06	125.44	101.51	17161.4	18966.5	16940.2	350610	408480	381244				1351.53	899.165	933.543	740740	478262	991665				32677	36937.3	32285.4				5497.71	5598.74	6283.45
Fibulin-1 (Fragment) OS=Homo sapiens OX=9606 GN=FBLN1 PE=1 SV=1	B1AHM8	FBLN1	81	8	341	1	181	19.4	4.78	1322.45		non-structural extracellular	other molecular function	0	1.021	0.997786	114.1	171793	187263	180.64	145.06						116123														14588.3
Alpha-soluble NSF attachment protein OS=Homo sapiens OX=9606 GN=NAPA PE=1 SV=3	P54920	NAPA	71	17	130	17	295	33.2	5.36	280.82	cell-cell signaling;cell organization and biogenesis;transport;developmental processes;other biological processes	plasma membrane;other membranes;cytosol;other cell component	other molecular function	8	0.642	0.997786	138.93	827756	1.30131e+06	101.25	54.12	17240.5	9372.41	17333.2	28578.3	9423.03	32625.5	2548.89	6033.86		3955.5	2281.07	929.063		102233	67774.3	159884	62460.9	102292	3315.19		2175.87	104015	140986		742.45			75742.3
X-ray repair cross-complementing protein 5 OS=Homo sapiens OX=9606 GN=XRCC5 PE=1 SV=3	P13010	XRCC5	41	20	137	20	732	82.7	5.81	265.82	cell cycle OR cell proliferation;cell organization and biogenesis;DNA metabolism;other metabolic processes;stress response;developmental processes;other biological processes	non-structural extracellular;plasma membrane;other membranes;cytosol;nucleus;other cell component	enzyme regulator activity;nucleic acid binding activity;other molecular function	9	0.951	0.997786	126.52	2.52764e+06	890610	106.9	124.45	49877.2	46612.8	45236.9	487775	513991	555603					1443	1424.87	746197	803702	825819				47381.3	47663.3	48478.5		84041.6					195147
Plasma membrane calcium-transporting ATPase 2 OS=Homo sapiens OX=9606 GN=ATP2B2 PE=1 SV=2	Q01814	ATP2B2	22	23	102	18	1243	136.8	5.91	189.72	transport;developmental processes;other biological processes	plasma membrane;other membranes;other cell component	signal transduction activity or receptor binding;transporter activity;other molecular function	6	0.715	0.997786	130.43	330152	1.76786e+06	127.22	141.25			4984.81	119883	133725	106456	7708.26	6978.46	9384.33				50740.7	49893.9	51959.1		96757.1		7843.47	8558.71	7688.45		24019.1			4124.23
Tropomyosin 1 (Alpha), isoform CRA_i OS=Homo sapiens OX=9606 GN=TPM1 PE=2 SV=1	B7Z722	TPM1	54	19	315	2	248	28.6	4.79	744.98		cytoskeleton	cytoskeletal activity	2	0.546	0.997786	144.87	2.41296e+06	2.45013e+06	113.44	78.8	14886.2	13487.6		239195	247833	206005	19835.1	23902.8	21676.3	1838.1	2230.03	2102.33	397043	311009	291330	260064	166812	128146	31341.4	37458.1	35004.1	94733.8				2260.82
Dual oxidase 1 OS=Homo sapiens OX=9606 GN=DUOX1 PE=1 SV=1	Q9NRD9	DUOX1	22	27	111	22	1551	177.1	7.9	241.4	other metabolic processes;stress response;developmental processes;signal transduction;other biological processes	plasma membrane;other membranes;ER/Golgi;other cell component	other molecular function	1	0.608	0.997786	128.5	157673	220254	106.31	130.56																			1729.61		1463.59				12421.5
4-galactosyl-N-acetylglucosaminide 3-alpha-L-fucosyltransferase FUT6 OS=Homo sapiens OX=9606 GN=FUT6 PE=1 SV=1	P51993	FUT6	49	13	267	7	359	41.8	8.68	740.13	protein metabolism;other metabolic processes	non-structural extracellular;other membranes;ER/Golgi	other molecular function	1	0.681	0.997786	137.96	2.90861e+06	3.53273e+06	102.42	154.03	230591	224863	240375	200544	162100								1.40876e+06	1.31612e+06	1.3491e+06	70561.2	80524.7	119050	30326.1	33940.3	31267.6	94766.8		100184	40898.6	43934.9	47332.4
cDNA FLJ53019, highly similar to Serpin B13 OS=Homo sapiens OX=9606 PE=2 SV=1	B7Z447		55	19	147	2	400	45.3	5.82	284.37	other biological processes	non-structural extracellular	enzyme regulator activity	0	0.729	0.997786	111.92	142054	223487	37.96	170.84	2996.67																							2371.35				2812.05
Tyrosine-protein kinase OS=Homo sapiens OX=9606 PE=2 SV=1	B2R8C2		57	22	97	1	505	58.3	6.8	245.1	protein metabolism;other metabolic processes	other cell component	kinase activity;other molecular function	0	0.897	0.997786	85.96	212039	250486	81.32	54.44					43451.8										312206
cDNA FLJ76863, highly similar to Homo sapiens stress-induced-phosphoprotein 1 (Hsp70/Hsp90-organizing protein) (STIP1), mRNA OS=Homo sapiens OX=9606 PE=2 SV=1	A8K690		47	27	192	27	543	62.6	6.8	298.9	other biological processes		other molecular function	0	1.208	0.997786	140.83	3.17338e+06	5.14484e+06	146.24	64.37	56145.7	46306.6	45741	367626	489607	492754				18215.4	17629.3	18896	1.17039e+06	1.04051e+06	978596				60819	57970	53044.9				39507.5	41135.4	38657.9
IgG L chain OS=Homo sapiens OX=9606 PE=1 SV=1	S6BGD6		58	11	881	1	235	24.8	7.24	2192.76	other biological processes	other membranes		0	1.037	0.997786	139.25	227235	269106	163.9	109.22	47625.3	38687.8	49118.7	524762	331241	419913							746338	985614	960740
cDNA FLJ53421, highly similar to Homo sapiens guanylate binding protein family, member 6 (GBP6), mRNA OS=Homo sapiens OX=9606 PE=2 SV=1	B4E1U2		47	21	90	2	604	69.2	6.16	189.11	other biological processes		other molecular function	0	0.638	0.997786	94.34	184096	194205	53.52	119.42
Calnexin OS=Homo sapiens OX=9606 GN=CANX PE=1 SV=2	P27824	CANX	36	23	212	23	592	67.5	4.6	379.28	protein metabolism;other metabolic processes;stress response;transport;other biological processes	plasma membrane;other membranes;ER/Golgi;translational apparatus;other cell component	signal transduction activity or receptor binding;other molecular function	8	0.9	0.997786	141.84	4.52672e+06	2.00464e+06	87.55	103.37	58330.4	45295.1	56635	988803	1.01965e+06	1.11508e+06				9612.34	8966.86	8499.23	1.32733e+06	1.21567e+06	1407016	128219	103939	81847.1	71995.6	72909.8	82096.9	179242	236534	203393	1678.37	2600.08	1831.99	86234.5
Complement protein C4B frameshift mutant (Fragment) OS=Homo sapiens OX=9606 GN=C4B PE=4 SV=1	Q9UNU2	C4B	57	13	213	1	354	38.1	8.53	705.28		non-structural extracellular		0	11.449	0.00339427	135.5	1.73298e+07	1.05387e+06	130.79	127.05	265501	268373	232037	335231	500811	315137	179642	189285	179979	17373.8	17986	21068.4	1.34688e+06	1.50599e+06	1.23952e+06	630047	631069	629967	59615.5	91833.8	90756.7	542303	653894	611265				458378
IGL@ protein OS=Homo sapiens OX=9606 GN=IGL@ PE=1 SV=1	Q5FWF9	IGL@	59	12	757	4	232	24.8	5.59	1759.78	other biological processes	other membranes		0	0.957	0.997786	139.58	805689	547728	108.54	82.38	13335.4	13078.3	10904.3	94547.1	86087.1	68048.5				3041.58			1.61553e+06	1.63805e+06	1.81047e+06	94067	91693.3	101556	3501.64	4716.12		120388			3410.53	2156.55	2567.89
Transcobalamin-1 OS=Homo sapiens OX=9606 GN=TCN1 PE=1 SV=2	P20061	TCN1	27	9	275	9	433	48.2	5.03	815.29	transport	non-structural extracellular;other cell component	other molecular function	4	0.112	0.0954012	143.54	228156	5.35363e+06	215.71	95.98	14163.3	1773.09		13588.5	5922.06	6263.69				8496			387691	439918	394098				1373.65	1486.27	1188.18				17603.9	18064.8	17809.9
Biotinidase OS=Homo sapiens OX=9606 GN=BTD PE=1 SV=2	P43251	BTD	29	12	192	12	543	61.1	6.25	554.85	other metabolic processes;developmental processes	non-structural extracellular;mitochondrion	other molecular function	2	0.415	0.997786	141.56	841474	3.13235e+06	235.06	146.04	15906.1	12682.3	9813.06	7699.17	40073	54814.1	42545.6	48614	46719.1				483941	514221	461639	11642.8		46514.6	1811.86	3919.54	5113.15		42427.4	41134.2	1303.63	1404.09	1095.33	58597.9
Histidine-rich glycoprotein OS=Homo sapiens OX=9606 GN=HRG PE=1 SV=1	P04196	HRG	36	19	304	1	525	59.5	7.5	694.43	stress response;transport;developmental processes;other biological processes	non-structural extracellular;plasma membrane;other membranes;other cytoplasmic organelle;other cell component	signal transduction activity or receptor binding;enzyme regulator activity;other molecular function	2	0.361	0.949731	134.29	217573	860482	196.71	105													1.489e+06	1.20469e+06	1.51022e+06				6492.42		7143.53
Peroxiredoxin-6 OS=Homo sapiens OX=9606 GN=PRDX6 PE=1 SV=3	P30041	PRDX6	63	18	287	11	224	25	6.38	671.99	other metabolic processes;stress response;other biological processes	non-structural extracellular;cytosol;mitochondrion;nucleus;other cytoplasmic organelle;other cell component	other molecular function	5	0.707	0.997786	142.97	6.61e+06	4.47383e+06	111.51	76.68	111631	96037.3	95949.2	1.69878e+06	1.88935e+06	1.78682e+06				9540.98	4582.06	5506.22	3.34442e+06	3.32473e+06	3.60526e+06				127567	128195	125835				99259.1	91302.3	96274.7
AGR2 OS=Homo sapiens OX=9606 GN=AGR2 PE=4 SV=1	Q4JM47	AGR2	59	11	285	5	195	22.2	8.76	684.76				0	0.272	0.833062	146.35	1.55603e+06	4.91152e+06	155.42	107.66	157388	155483	162980	317202	314538	315191				32185.7	13715.4	14509	820245	789162	757370				42526.6	51376.8	50743.7				7429.64	5679.25	7731.98
Keratin, type II cytoskeletal 3 OS=Homo sapiens OX=9606 GN=KRT3 PE=1 SV=3	P12035	KRT3	20	21	615	2	628	64.4	6.48	1411.31	cell organization and biogenesis;other biological processes	cytosol;cytoskeleton		2	0.613	0.997786	139.79	251540	416769	173.41	113.79	40922.1									6196.05								91480.4					60301.3					63688.4
Epididymis secretory sperm binding protein OS=Homo sapiens OX=9606 GN=GNAQ PE=2 SV=1	A0A024R240	GNAQ	50	17	161	10	359	42.1	5.68	369.93	cell-cell signaling;signal transduction;other biological processes	other membranes;other cell component	signal transduction activity or receptor binding;other molecular function	9	0.507	0.997786	137.95	2.01417e+06	2.39856e+06	129.57	95.42	14553.8	4452.58	8754.74	20791.6	27919.2	125569	46619.6	39221.9	46789.7				780352	499254	746622	805168	767083	722327	7671.51	7740.83	10320.5	644973	753244	672729				1.04842e+06
Guanine nucleotide-binding protein G(i) subunit alpha OS=Homo sapiens OX=9606 GN=GNAI3 PE=1 SV=3	P08754	GNAI3	55	16	234	9	354	40.5	5.69	544.52	cell cycle OR cell proliferation;cell organization and biogenesis;other metabolic processes;transport;developmental processes;signal transduction;other biological processes	plasma membrane;other membranes;cytoskeleton;ER/Golgi;other cell component	signal transduction activity or receptor binding;other molecular function	17	0.457	0.997786	134.96	1.3669e+06	2.22734e+06	118.33	56.54	4627.4	4819.62	9551.87	140140	169209	191771	11898.2	11751.8	14730.5		666.284		555913	469795	553550	41157.4			21710.2	20878	21030.2	34032.4	108508	59467.9
Heparin cofactor 2 OS=Homo sapiens OX=9606 GN=SERPIND1 PE=1 SV=3	P05546	SERPIND1	43	18	210	18	499	57	6.9	414.32	stress response;other biological processes	non-structural extracellular;ER/Golgi	enzyme regulator activity;other molecular function	6	0.837	0.997786	140.15	7.15281e+06	3.22416e+06	109.02	92.05	513194	498206	526978	472613	521301	441941				9001.55	11600.3	10672.5	2.13317e+06	2.11358e+06	2.02804e+06				65391.5	60278.9	63683				78978.1	73356.6	80202.1
cDNA, FLJ93914, highly similar to Homo sapiens histidine-rich glycoprotein (HRG), mRNA OS=Homo sapiens OX=9606 PE=2 SV=1	B2R8I2		36	19	307	1	525	59.5	7.44	703.8	other biological processes		enzyme regulator activity	0	0.597	0.997786	135.68	189043	265885	173.83	153.81			20158.7	166411		98808.2
Coagulation factor XIII A chain OS=Homo sapiens OX=9606 GN=F13A1 PE=1 SV=4	P00488		34	21	124	21	732	83.2	6.09	200				0	1.168	0.997786	132.9	6.83542e+07	2.42436e+07	131.78	144.8	112117	110425	103112	981648	1.05551e+06	1.00751e+06	2.0434e+06	2.00027e+06	2.01056e+06	101939	94792.9	93535.5	3.64082e+06	4.32078e+06	3.7704e+06	6.93892e+06	7.03916e+06	7.1072e+06	173309	188039	183962	2.29362e+07	2.25259e+07	2.3493e+07	400461	349558	388596	1.47092e+07
DnaJ homolog subfamily C member 3 OS=Homo sapiens OX=9606 GN=DNAJC3 PE=1 SV=1	Q13217	DNAJC3	52	19	138	19	504	57.5	6.15	330.32	protein metabolism;other metabolic processes;stress response;other biological processes	non-structural extracellular;cytosol;ER/Golgi;other cytoplasmic organelle;other cell component	enzyme regulator activity;other molecular function	6	0.562	0.997786	137.42	2.54161e+06	2.41208e+06	275.26	143.33	38792.6	46416	23374.9	128936	163776	136425	14768.6	12070.3	11118.8	1280.38			363477	179065	195954	8.96727e+06	8.23892e+06	8.49902e+06	20329	12462.6	12592.5	316765	129394	270644	3810.81	3130.9	1328.17	113593
2',3'-cyclic-nucleotide 3'-phosphodiesterase OS=Homo sapiens OX=9606 GN=CNP PE=3 SV=1	A0A024R1T5	CNP	47	20	160	20	401	45.1	8.53	357.26	other metabolic processes	plasma membrane;other membranes;other cell component	nucleic acid binding activity;other molecular function	1	0.438	0.997786	136.06	335893	1.89281e+06	283.43	59.46		8700.88	8640.81	72683.7	94238.1	65449.8		26831.2					186048	218083	174117	59442.3			2756.61	3313.81	1866.11	35273.3				2355.38
Neutrophil cytosol factor 1 OS=Homo sapiens OX=9606 GN=NCF1 PE=1 SV=4	P14598	NCF1	49	14	123	3	390	44.7	9.13	317.37	other metabolic processes;stress response;transport;other biological processes	plasma membrane;other membranes;cytosol;ER/Golgi;other cytoplasmic organelle;other cell component	enzyme regulator activity;other molecular function	14	0.586	0.997786	132.44	223657	505625	153.23	156.92	2719.79	2674.35	3278.01	21320.6	18093	25476.7							115625	107368	112831	100016			5810.29	3723.78	6024.73
Epididymis secretory sperm binding protein OS=Homo sapiens OX=9606 PE=2 SV=1	A0A384NPW1		68	16	133	1	240	26.8	4.73	331.62	other biological processes	non-structural extracellular;nucleus	nucleic acid binding activity;other molecular function	1	0.867	0.997786	129.56	206696	191894	224.93	134.07										3372.02
Phospholipid transfer protein OS=Homo sapiens OX=9606 GN=PLTP PE=1 SV=1	P55058	PLTP	30	13	192	13	493	54.7	7.01	494.49	cell organization and biogenesis;other metabolic processes;transport;other biological processes	non-structural extracellular;nucleus	transporter activity;other molecular function	9	0.422	0.997786	139.13	653345	6.5856e+06	148	110.58	47464.6	28913.4	24108.4	197217	180562	176103				17684.5	5007.42	4704.05	3.67622e+06	4.00993e+06	3.76251e+06				21127.1	18542.5	20539.4				1091.95	1217.76
cDNA, FLJ96580, highly similar to Homo sapiens hepatoma-derived growth factor (high-mobility group protein 1-like) (HDGF), mRNA OS=Homo sapiens OX=9606 PE=2 SV=1	B2RDE8		68	16	129	1	240	26.8	4.67	323.04				0	5.469	0.119175	138.44	4.18678e+06	279689	93.11	112.41	80727.3	78880.5	71249.4	322952	353905	449922				5965.75	6242.91	6714.76	510100	606870	538850	509508	413028	327732	28313.2	35533	32564.4	344963		417968	17001.8	17562.3	18636.9
Vitamin K-dependent protein S OS=Homo sapiens OX=9606 GN=PROS1 PE=1 SV=1	P07225	PROS1	38	20	166	20	676	75.1	5.67	294.77	stress response;other biological processes	non-structural extracellular;plasma membrane;other membranes;ER/Golgi;other cell component	enzyme regulator activity;other molecular function	11	1.143	0.997786	136.97	5.86507e+06	2.13748e+06	100.23	74.39	113642	95144.8	122764	183196	161214	113373	50369	49165.1	50187.2	3799.86	1082.94		2.68674e+06	1.28453e+06	970511	247718	285172	240574	19315	31658.1	17720.3	394001	383511	419833	22364.2	24009.2	29334.8	578425
Serotransferrin (Fragment) OS=Homo sapiens OX=9606 GN=TF PE=1 SV=1	C9JVG0	TF	90	12	579	1	134	14.7	7.14	1649.08		non-structural extracellular		5	0.766	0.997786	108.23	181172	213987	144.23	99.85																						62897.9
Protein phosphatase 2 (Formerly 2A), regulatory subunit A (PR 65), alpha isoform OS=Homo sapiens OX=9606 GN=PPP2R1A PE=1 SV=1	A8K7B7	PPP2R1A	43	21	146	21	589	65.3	5.11	241.91	cell cycle OR cell proliferation;cell organization and biogenesis;protein metabolism;other metabolic processes;other biological processes	cytosol;other cell component	enzyme regulator activity;other molecular function	2	1.026	0.997786	138.4	4.93109e+06	1.83472e+06	163.85	81.42	50344.7	43009.7	36959.7	573165	621384	535148	85352.6	88030.4	87941.1	3457.04	3119.42	4802.1	1.28344e+06	1.44888e+06	1.29587e+06	197406	203377	190364	26083.9	26689.4	26353.8	21848.6	20275	24021	7316.67	6016.52	6704.76	94828.2
Isoform 3 of Zinc finger protein 185 OS=Homo sapiens OX=9606 GN=ZNF185	O15231-3	ZNF185	47	23	168	1	690	73.6	7.01	274.99				0	0.593	0.997786	141.72	200685	473187	148.12	178.9				110738	145416	155622													6908.68	8538.87	8185.23							84157.2
Zinc finger protein 185 OS=Homo sapiens OX=9606 GN=ZNF185 PE=1 SV=3	O15231	ZNF185	46	23	167	1	689	73.5	7.01	269.93		cytoskeleton;other cell component	cytoskeletal activity;other molecular function	0	0.563	0.997786	128.02	159626	293123	193.67	128.04	15932.2	14725.8	10333.7																	6346.99	4675.14		159741
Calcium-activated neutral proteinase 2 (Fragment) OS=Homo sapiens OX=9606 PE=2 SV=1	Q59EF6		41	19	119	19	729	83.1	5.06	193.64	other biological processes	plasma membrane;other membranes;other cell component	other molecular function	2	0.764	0.997786	128.31	166824	1.34161e+06	106.03	177.77		11304.1	8229.06			28720.7																						27308.6
Calcium-binding protein 39 OS=Homo sapiens OX=9606 GN=CAB39 PE=1 SV=1	Q9Y376	CAB39	50	18	131	18	341	39.8	6.89	278.42	protein metabolism;other metabolic processes;stress response;signal transduction;other biological processes	non-structural extracellular;other membranes;cytosol;cytoskeleton;other cell component	enzyme regulator activity;other molecular function	6	0.449	0.997786	137.81	304827	2.97255e+06	133.94	100.15	4850.47	7251.06	1687.4		30269.3	29558.5						1594.33	370162	147377	111506				1384.5	18044.3	1578.62	83691.7			8916.68	5956.4	4492.84
Ectonucleotide pyrophosphatase/phosphodiesterase family member 2 OS=Homo sapiens OX=9606 GN=ENPP2 PE=1 SV=1	E7EUF1	ENPP2	26	19	109	19	884	101.5	7.53	189.78	other metabolic processes;transport;other biological processes	non-structural extracellular	nucleic acid binding activity;other molecular function	0	0.756	0.997786	129.69	162156	354939	38.84	140.54
Ras-related protein Rap-1b OS=Homo sapiens OX=9606 GN=RAP1B PE=1 SV=1	P61224	RAP1B	79	14	327	1	184	20.8	5.78	747.49	cell cycle OR cell proliferation;signal transduction;other biological processes	plasma membrane;other membranes;cytosol;other cytoplasmic organelle;other cell component	other molecular function	24	0.617	0.997786	126.49	161528	415598	68.01	101.04	11523
Hexokinase-3 OS=Homo sapiens OX=9606 GN=HK3 PE=1 SV=2	P52790	HK3	32	19	115	18	923	99	5.4	268.51	other metabolic processes;other biological processes	non-structural extracellular;cytosol;mitochondrion;other cell component	kinase activity;other molecular function	6	0.889	0.997786	138.47	994466	2.23967e+06	103.09	182.41	20349	15117.8	9416.67	47274.8	61755.9	56822.3	9388.32	9949.93		6433.84	2742.99	1988.71	1.0629e+06	1.21246e+06	1.3686e+06		50178.3		2750.38	3277.44	1838.47	203528	205301	244623	3634.47	3208.26	2137.04
Carbonic anhydrase 2 OS=Homo sapiens OX=9606 GN=CA2 PE=1 SV=2	P00918	CA2	68	17	124	17	260	29.2	7.4	224.46	other metabolic processes;transport;signal transduction;other biological processes	plasma membrane;other membranes;cytosol;other cell component	other molecular function	4	1.793	0.997786	140.62	2.20251e+07	1.40886e+06	115.83	113.62	282147	273284	271530	4.20506e+06	4.31756e+06	4.04666e+06				40549.7	44210.3	46619.9	9.82857e+06	9.89879e+06	1.01235e+07				328976	308866	316983				1.43287e+06	1.35816e+06	1.374e+06	32167.7
Isoform 1 of Protein POF1B OS=Homo sapiens OX=9606 GN=POF1B	Q8WVV4-1	POF1B	43	21	104	21	595	68.7	6.35	212.5				0	0.658	0.997786	130.72	234124	620404	197.53	129.42						20729.6	287819	256186	261717							3.40094e+06	3.21115e+06	2.9214e+06				3.18711e+07	3.05164e+07	3.0619e+07				39830360
Putative neutrophil cytosol factor 1C OS=Homo sapiens OX=9606 GN=NCF1C PE=5 SV=1	A8MVU1	NCF1C	50	12	113	1	366	41.8	8.84	304.36	other metabolic processes	plasma membrane;other membranes;other cell component	enzyme regulator activity;other molecular function	0	0.768	0.997786	105.4	217021	215916	55.02	174.5
Mammaglobin-B OS=Homo sapiens OX=9606 GN=SCGB2A1 PE=1 SV=1	O75556	SCGB2A1	71	7	413	7	95	10.9	5.78	1121.86	signal transduction	non-structural extracellular		0	0.264	0.813202	144.53	6.69456e+06	4.02335e+07	114.85	100.19	77481.6	27495.2	20509.1	99733.5	111010	84574.3				6903.04	5315.58	3835.51	1.98796e+06	1.84184e+06	1.96699e+06	1.13632e+06	1.11049e+06	1.217e+06	53997.4	56382.1	53974.8	702118	662854	680741	24150.7	22927.6	22298.7	260227
Bactericidal permeability-increasing protein OS=Homo sapiens OX=9606 GN=BPI PE=1 SV=4	P17213	BPI	35	11	123	3	487	53.9	9.38	359.76	stress response;signal transduction;other biological processes	non-structural extracellular;other membranes;other cytoplasmic organelle;other cell component	other molecular function	3	1.058	0.997786	138.01	552261	355697	180.18	148.44	8811.86	6587.51	5707.08				12463.1	18692.8					424240	788029	445903	1.83784e+06	2301294	2.22829e+06				1.8168e+06	1.47807e+06	1.45189e+06				222812
Epididymis luminal protein 9 OS=Homo sapiens OX=9606 GN=HEL-9 PE=2 SV=1	V9HVX6	HEL-9	46	18	150	16	501	54.8	6.92	273.11			other molecular function	0	1.783	0.997786	142.78	1.91585e+06	4.17111e+06	177.32	68.05	66264.9	61401.7	62218.8	2.05778e+06	1.84682e+06	1.9615e+06	3414.29						2.6235e+06	3.70729e+06	3.48973e+06	52834.9	78709.9	21149	11722.7	11099.8	12056.4	61513.5			12832.7	8040.55	9958.25	18700.3
Peroxiredoxin-2 OS=Homo sapiens OX=9606 GN=PRDX2 PE=1 SV=5	P32119	PRDX2	71	16	302	15	198	21.9	5.97	637.58	cell cycle OR cell proliferation;other metabolic processes;stress response;developmental processes;other biological processes	cytosol;other cell component	other molecular function	5	3.605	0.394388	146.91	7.25458e+07	2.758e+06	103.33	138.59	1.03857e+06	964185	997488	8.26084e+06	8.41725e+06	8.83647e+06	30575.7	33556.2	38598.5	179764	180843	182910	2.99059e+07	3.17479e+07	2.90038e+07	56378.9	50696	54126.1	1.07333e+06	1.12705e+06	1.119e+06	179716	166858	172477	3.26664e+06	3.28284e+06	3.16936e+06	46801.7
Histone H4 OS=Homo sapiens OX=9606 GN=HIST1H4J PE=2 SV=1	B2R4R0	HIST1H4J	58	11	550	11	103	11.4	11.36	1226.02	RNA metabolism OR transcription;other metabolic processes	nucleus;other cell component	nucleic acid binding activity;other molecular function	2	1.273	0.997786	147.39	5.00619e+07	2.70371e+07	133	154.6	6.29872e+06	5.86038e+06	6.14594e+06	1.24804e+07	1.2478e+07	1.25952e+07	34446.6	31356.6	27116.3	102334	97842.8	102759	1.53378e+08	1.5586e+08	1.53155e+08	21420.5	24510.9		4.4991e+06	4.78321e+06	4.52828e+06	81298.6		93326.2	119449	121297	119553	45479.7
Serum paraoxonase/arylesterase 1 OS=Homo sapiens OX=9606 GN=PON1 PE=1 SV=3	P27169	PON1	57	12	216	12	355	39.7	5.22	508.7	other metabolic processes;other biological processes	non-structural extracellular;other cell component	other molecular function	4	0.89	0.997786	143.06	1.79578e+06	3.36163e+06	95.33	76.94	149795	141781	144275	468199	413257	455782		8873.94				1068.69	2.06036e+06	2.0791e+06	2.16759e+06				25443.5	26733.3	24816.8	172301			16242	14620.7	14905.3
ATP-dependent 6-phosphofructokinase, liver type OS=Homo sapiens OX=9606 GN=PFKL PE=1 SV=6	P17858	PFKL	33	19	114	15	780	85	7.5	191.45	other metabolic processes;other biological processes	non-structural extracellular;cytosol;other cell component	kinase activity;other molecular function	8	0.83	0.997786	131.06	374762	733427	95.81	111.46	6938.21	5853.21	7519.97	152162	151425	124030							464421	563384	560410				6963.54	9019.2	6411.1	51855.9	66626.9	56493.8	1323.95	1602.03	1636.07
Complement factor H-related protein 1 OS=Homo sapiens OX=9606 GN=CFHR1 PE=1 SV=2	Q03591	CFHR1	67	16	326	3	330	37.6	7.39	723.27	stress response;other biological processes	non-structural extracellular;other cell component	other molecular function	1	1.073	0.997786	139.91	1.92841e+06	1.58313e+06	96.39	68.13	59462.9	55202.7	66599.1	116655	110791	99046.3		5611.32	4901.45	1288.88			315496	298475	413038	126686	94533.9	113452	3135.67	3668.77	5236.62	280811	333556	237173		1943.55		168738
Elongation factor 1-gamma OS=Homo sapiens OX=9606 GN=EEF1G PE=1 SV=3	P26641	EEF1G	38	16	202	14	437	50.1	6.67	389.82	protein metabolism;other metabolic processes;other biological processes	cytosol;other cell component	nucleic acid binding activity	3	1.305	0.997786	143.65	3.45866e+07	2.41503e+06	90.56	116.66	411271	431423	463424	2.96282e+06	3.15005e+06	3.30651e+06	2397.91	6987.29	2694.91	86287	83173.3	79621.3	1.4778e+06	1.44078e+06	1.39978e+06	426249	415976	439915	253718	276753	281991	1.83562e+06	1.71838e+06	1.94903e+06	128674	118240	88133	1.79233e+06
cDNA FLJ77398, highly similar to Homo sapiens UDP-glucose ceramide glucosyltransferase-like 1, transcript variant 2, mRNA OS=Homo sapiens OX=9606 PE=2 SV=1	A8KAK1		21	21	87	21	1531	174.9	5.52	177.01	protein metabolism;other metabolic processes	ER/Golgi	other molecular function	0	0.998	0.997786	135.14	896531	224458	113.29	112.73	4201.82	19325.7		38945.6	58125	65941.9	12527.8	7238.19	11839.4				174647	80213.5	119464		14914.3		12368.8	10568.8	9820.46	149616	159225	121313	3335.48	4594.96	1574.82	139331
IgK_IGKV1-27 (Fragment) OS=Homo sapiens OX=9606 PE=2 SV=1	A0A4P8J4D6		38	9	1317	1	204	22.3	8.35	3971.15	other biological processes	other membranes		0	0.713	0.997786	143.47	235943	322634	182.31	115.37	13800.5	7829.35		507557	588937	386608							1.8735e+06	1.75943e+06	2.16534e+06
Fructose-bisphosphate aldolase C OS=Homo sapiens OX=9606 GN=ALDOC PE=1 SV=2	P09972	ALDOC	41	12	266	8	364	39.4	6.87	839.48	other metabolic processes;other biological processes	non-structural extracellular;cytosol;cytoskeleton;other cell component	cytoskeletal activity;other molecular function	5	0.845	0.997786	140.16	2.11946e+07	7.41818e+06	82.45	107.2	191889	290529	277395	2.11919e+06	2.18029e+06	3.14703e+06	24751.5	33072.8	29799.7	19902.6	19357.8	23600.3	5.75876e+06	6.51645e+06	6.36012e+06	34616.7	37159.3		260104	261772	257201	254200	1.11325e+06	282983	784028	808137	782391	294047
Myosin regulatory light chain 12B OS=Homo sapiens OX=9606 GN=MYL12B PE=1 SV=2	O14950	MYL12B	62	9	225	4	172	19.8	4.84	688.28	other biological processes	cytosol;cytoskeleton;other cell component	cytoskeletal activity;other molecular function	9	0.193	0.472551	146.27	1.22723e+06	3.12516e+06	127.12	129.14	17590.2	15975.7	15507.4	668101	666298	695423				4286.55	925.126	800.792	1.01133e+06	1.18695e+06	937428				29626.7	26178.8	27543.7				1529.86	1588.16	2390.64	38471.6
Toll-like receptor 2 OS=Homo sapiens OX=9606 GN=TLR2 PE=1 SV=1	O60603	TLR2	39	21	117	21	784	89.8	6.61	204.53	cell organization and biogenesis;protein metabolism;other metabolic processes;stress response;developmental processes;signal transduction;other biological processes	plasma membrane;other membranes;ER/Golgi;other cell component	signal transduction activity or receptor binding;other molecular function	24	0.623	0.997786	120.48	150643	287154	46.03	118.98			1931.72										85004.9		98167
Serpin peptidase inhibitor, clade B (Ovalbumin), member 5, isoform CRA_b OS=Homo sapiens OX=9606 GN=SERPINB5 PE=3 SV=1	A0A024R2B6	SERPINB5	59	19	129	8	375	42.1	6.05	286.92	cell organization and biogenesis;developmental processes;other biological processes	non-structural extracellular;plasma membrane;other cell component	enzyme regulator activity	0	0.785	0.997786	145.27	463896	1.12075e+06	111.95	155.32	3344.14	3521.38	5683.26	19619.6		28158	8836.6	7509.39	6672.16	2337.42			146599	90208.6	83924.9	108445	125699	93244.1				217150	200357	219039				108626
Interleukin enhancer-binding factor 3 OS=Homo sapiens OX=9606 GN=ILF3 PE=1 SV=3	Q12906	ILF3	22	18	119	18	894	95.3	8.76	284.34	protein metabolism;other metabolic processes;stress response;other biological processes	mitochondrion;nucleus;other cell component	nucleic acid binding activity	0	1.019	0.997786	138.56	2.05671e+06	1.06252e+06	230.27	163.69	38699.7	25900.2	16561.4	257047	258701	244642				1862.28	981.16	1146.71	501212	583533	653839			26484.7	45747.4	52250.6	48370	2.79803e+06	2.77853e+06	2.8077e+06	1910.4	2499.63	2124.45	52880.9
Alpha-1-acid glycoprotein 2 OS=Homo sapiens OX=9606 GN=ORM2 PE=1 SV=2	P19652	ORM2	49	11	441	7	201	23.6	5.11	1102.37	stress response;other biological processes	non-structural extracellular;other cytoplasmic organelle;other cell component		3	0.457	0.997786	146.51	2.45719e+06	2.7491e+07	155.23	112.37	78690.8	73619.3	63702.1	425601	456824	422099				15053.1	2782.57	1729.47	8.01314e+06	8.10934e+06	7.2046e+06	101687	103366	86781.1	4855.55	3668.42	2371.74			64678.4	6111.77	4100.16	4732.6
Protein S100-A8 OS=Homo sapiens OX=9606 GN=S100A8 PE=1 SV=1	P05109	S100A8	77	13	767	13	93	10.8	7.03	1391.08	cell adhesion;cell-cell signaling;protein metabolism;other metabolic processes;stress response;developmental processes;other biological processes	non-structural extracellular;plasma membrane;other membranes;cytosol;cytoskeleton;other cell component	signal transduction activity or receptor binding;cytoskeletal activity;other molecular function	9	0.432	0.997786	146.75	2.85265e+07	1.47941e+08	186.57	123.76	2.46119e+06	2.34634e+06	2.3983e+06	2.23585e+06	2.09714e+06	1.97983e+06	37157.7	31519.6	38902.1	1.09971e+06	349953	195352	1.10027e+08	1.0577e+08	1.07798e+08	219531	59456.2	203852	259045	268547	258963	233824	249338	327423	213309	220995	243094	245531
Peptidyl-prolyl cis-trans isomerase OS=Homo sapiens OX=9606 GN=HEL-S-39 PE=2 SV=1	V9HWC6	HEL-S-39	62	16	395	16	208	22.7	9.32	845.21	other biological processes		other molecular function	0	0.698	0.997786	145.02	1.18603e+07	2.12722e+07	128.43	96.24	729268	714959	669196	8.28133e+06	8.25919e+06	8.29649e+06				10975.5	5146.44	4254.68	1.20649e+07	1.21724e+07	1.17275e+07	163948	172643	99885.7	454283	437470	438290	395337	457017	435356	32101.7	37596.2	31838.1	84858.5
Myosin-2 OS=Homo sapiens OX=9606 GN=MYH2 PE=1 SV=1	Q9UKX2	MYH2	12	20	72	2	1941	222.9	5.82	160.14	other biological processes	cytosol;cytoskeleton;other cell component	cytoskeletal activity;other molecular function	2	1.382	0.997786	137.13	1.0486e+06	160630	99.26	184.42					180572	168247	5554.08		5053.84	3117.13	1204.29	1076.13	381515	476565	368625		93652.4				4470.4			153490				77792.7
Epididymis secretory sperm binding protein OS=Homo sapiens OX=9606 PE=2 SV=1	A0A384MDP3		23	20	104	6	1019	108.5	6.21	203.49	other biological processes	extracellular matrix;plasma membrane;other membranes		1	2.129	0.936401	141.08	1.18297e+07	192242	72.22	122.09	5949.55	20751.7	14599.3	1.12463e+06	1.1026e+06	1.17547e+06	19519.4	19422.9	15042	10811.9	10728.5	11188	3.1371e+06	3.08278e+06	3.21422e+06	633733	635920	671003	79169.6	82261.6	84115.3	405866	423368	379912		1241.25	10167.2
Cystatin-A OS=Homo sapiens OX=9606 GN=CSTA PE=1 SV=1	P01040	CSTA	78	8	212	8	98	11	5.5	608.52	cell adhesion;protein metabolism;other metabolic processes;other biological processes	non-structural extracellular;plasma membrane;cytosol;nucleus;other cell component	enzyme regulator activity;other molecular function	1	0.247	0.724907	145.53	3.16177e+06	2.39139e+07	114.22	152.8				120626	113649	119236	19112.5	19159.2	20831.9	11433.3	6760.18	8389.56	79574.6		116367	268006	281694	326742	5033.46	4181.64	4501.62	925736	989882	951683	13521.2	17996.5	16638.4	103967
IGL@ protein OS=Homo sapiens OX=9606 GN=IGL@ PE=1 SV=1	Q6PIK1	IGL@	45	9	818	1	235	24.8	7.71	2028.49	other biological processes	other membranes		0	0.853	0.997786	135.87	217717	386309	143.43	114.58					86414.8								225744	699499	474662
Parkinson disease protein 7 OS=Homo sapiens OX=9606 GN=PARK7 PE=1 SV=2	Q99497	PARK7	72	14	205	14	189	19.9	6.79	496.75	cell-cell signaling;cell organization and biogenesis;protein metabolism;DNA metabolism;other metabolic processes;stress response;transport;signal transduction;other biological processes	plasma membrane;other membranes;cytosol;mitochondrion;ER/Golgi;nucleus;other cell component	signal transduction activity or receptor binding;enzyme regulator activity;nucleic acid binding activity;other molecular function	7	0.877	0.997786	143.02	1.07858e+07	1.01485e+07	127.48	62.92	216067	192333	173935	4.13852e+06	4.35064e+06	4.4584e+06					1954.62	1951.12	1.03867e+07	9.7186e+06	1.03811e+07				65294.2	66799.5	67546.9	778989	829658	781275	16114.9	15093	13272.7	222466
Glucosidase, alpha acid (Pompe disease, glycogen storage disease type II), isoform CRA_a OS=Homo sapiens OX=9606 GN=GAA PE=3 SV=1	A0A024R8Q1	GAA	31	21	126	1	952	105.3	6	278.69	other metabolic processes	other membranes	other molecular function	0	0.641	0.997786	81.81	143216	267814	49.22	63.21
Coatomer subunit beta' OS=Homo sapiens OX=9606 GN=COPB2 PE=1 SV=2	P35606	COPB2	34	21	122	21	906	102.4	5.27	271.2	transport	other membranes;cytosol;ER/Golgi	other molecular function	2	0.814	0.997786	139.27	2.88206e+06	2.40894e+06	134.1	72.42		22611.7	27901.3	151206	175717	126625	356346	345360	337910	1550.82	1073.23	2324.85	365444	338692	180585	3.4108e+06	3.17763e+06	3.45898e+06	12884.2	15481.8	14811.8	3.17816e+06	3.19008e+06	3.20844e+06	4080.46		3969.43	2.28172e+06
Sushi domain containing 2, isoform CRA_a OS=Homo sapiens OX=9606 GN=SUSD2 PE=2 SV=1	A0A140VJW3	SUSD2	38	15	81	15	822	90.2	6.28	249.49		plasma membrane;other membranes		0	0.724	0.997786	122.53	152163	918726	32.39	109.44
cAMP-dependent protein kinase type I-alpha regulatory subunit OS=Homo sapiens OX=9606 GN=PRKAR1A PE=1 SV=1	P10644	PRKAR1A	47	16	198	16	381	43	5.35	440.38	cell cycle OR cell proliferation;cell organization and biogenesis;developmental processes;signal transduction;other biological processes	plasma membrane;other membranes;cytosol;cytoskeleton;other cytoplasmic organelle;other cell component	enzyme regulator activity;other molecular function	24	0.436	0.997786	142.05	3.54653e+06	2.00968e+06	123.58	60.37	15807.8	16355.4	12059.8	152899	169021	136848	71329	65874	72509.6				1.34106e+06	1.56429e+06	1.41773e+06	301567	460260	343955	6780.23	8650.94	5273.11	1.30305e+06	1.22954e+06	1.24782e+06	2685.71	3648.13		971968
Lysosomal alpha-glucosidase OS=Homo sapiens OX=9606 GN=GAA PE=1 SV=4	P10253	GAA	31	21	125	1	952	105.3	6	278.69	cell organization and biogenesis;other metabolic processes;developmental processes;other biological processes	plasma membrane;other membranes;other cytoplasmic organelle;other cell component	other molecular function	3	2.201	0.186075	106.12	248922	138823	89.85	68.19	2824.52															26111.4	25508.2	25585.6				33493.3	35152.9	30736.7
Olfactomedin 4, isoform CRA_a OS=Homo sapiens OX=9606 GN=OLFM4 PE=4 SV=1	A0A024QZ95	OLFM4	35	16	210	16	510	57.2	5.69	436.66		non-structural extracellular;plasma membrane;other membranes;cytosol;nucleus	other molecular function	0	0.57	0.997786	141.15	309441	1.71399e+06	180.68	86.16		5812.45	4329.42	25233.4	10780.1	11890				2414.18	924.501		531488	231263	546366	42635.5	52430.6	28867.1		1035.28		436006	62808.4	82837.1	1070.47		869.311
Vasodilator-stimulated phosphoprotein isoform 2 (Fragment) OS=Homo sapiens OX=9606 GN=VASP PE=2 SV=1	A0A0S2Z4N8	VASP	55	16	125	1	328	35.4	8.94	280.92	cell organization and biogenesis	cytoskeleton;other cell component	cytoskeletal activity;other molecular function	0	0.826	0.997786	146.21	205452	270122	192.64	250.31	5117.48	3877.83					27204.9	23893.8	22199.7				98141.4		140523								294156					137086
Serpin B6 OS=Homo sapiens OX=9606 GN=SERPINB6 PE=1 SV=3	P35237	SERPINB6	58	16	165	15	376	42.6	5.27	321.13	stress response;other biological processes	non-structural extracellular;plasma membrane;other membranes;cytosol;other cell component	enzyme regulator activity;other molecular function	3	0.782	0.997786	138.34	2.86961e+06	981768	133.14	110.25			5984.12	229332	248329	212014	31479.9	31053.4	23435.5	2100.12			411369	491685	332311	476463	499240	382913	1162.9	6882.46		1.60034e+06	1.27162e+06	1.34847e+06			1120.97	277344
Carboxypeptidase D OS=Homo sapiens OX=9606 GN=CPD PE=1 SV=2	O75976	CPD	19	20	93	20	1380	152.8	6.05	180.02	protein metabolism;other metabolic processes	non-structural extracellular;plasma membrane;other membranes	other molecular function	3	0.754	0.997786	119.21	840135	720284	109.74	91.64	15999	15406.2	21065.2	48397.1	34614.9	23633.6		9231.36	5535.95	1549.84				176363	179436	130020	82985.6	191566	5859.21	7351.48	5977.21	65541.3	23658.8	68461.1	7148.7	5808.58	7006.97	15575.6
14-3-3 protein gamma OS=Homo sapiens OX=9606 GN=YWHAG PE=1 SV=2	P61981	YWHAG	61	15	378	9	247	28.3	4.89	741.64	transport;signal transduction;other biological processes	cytosol;other cell component	signal transduction activity or receptor binding;enzyme regulator activity;other molecular function	20	1.048	0.997786	140.56	8.61838e+06	5.71373e+06	77.69	43.4	67388.8	68684.6	57079.6	1.22733e+06	1.28545e+06	1.36251e+06	6513.17	8112.14	8279.31	9978.74	6696.55	8297.86	1.60611e+06	1.99916e+06	1.75976e+06	616951	516955	509150	149671	169889	165225	199332	140157	194955	6398.42	11391.6	13278.9	366687
Protein-glutamine gamma-glutamyltransferase E OS=Homo sapiens OX=9606 GN=TGM3 PE=1 SV=4	Q08188	TGM3	37	20	119	20	693	76.6	5.86	223.31	cell organization and biogenesis;protein metabolism;other metabolic processes;other biological processes	plasma membrane;other membranes;other cell component	other molecular function	0	0.787	0.997786	132.07	2.5081e+06	2.20649e+06	83.93	135.46	16711.8	31056.3	10784.2	153995	136207	122536				4396.85			781314	693933	740631	71525.9	64001	77588.5	16458.6	21426	14583.5	105339	159238	144252	11065.7	10583.3	12823.6	123742
Isoform 2 of Na(+)/H(+) exchange regulatory cofactor NHE-RF2 OS=Homo sapiens OX=9606 GN=SLC9A3R2	Q15599-2	SLC9A3R2	60	18	220	1	326	36.1	8.21	537.8				0	0.748	0.997786	142.93	238947	304443	162.5	108.69				233554		220115				5392.03	2536.48								25759.3	23275.5	29125.3
75 kDa glucose-regulated protein (Fragment) OS=Homo sapiens OX=9606 GN=HSPA9 PE=2 SV=1	Q8N1C8	HSPA9	40	21	152	21	681	73.8	6.37	261.74	other biological processes		other molecular function	0	1.081	0.997786	138.4	2.09956e+06	349058	103.95	139.47	7169.99	14517.9	6580.55	257760	273924	272006	5979.16		6012.66				634310	502053	474529	76173.8	79293.9	105293	13526.9	13923.4	17204	335635	338117	369651				41123.2
Septin 9, isoform CRA_a OS=Homo sapiens OX=9606 GN=SEPT9 PE=3 SV=1	A0A024R8V0	SEPT9	47	22	167	22	568	63.6	8.4	279.94		cytoskeleton	other molecular function	0	0.913	0.997786	137.3	2.76756e+06	634532	236.42	93.64	20448	22289.9	43880.9	476816	485234	484138	66046.2	49700.2	33105.1		2040.17	1802.33	877498	849561	794641				42688.4	48176.2	43942.7	3513917			6854.73
Isoform 2 of Drebrin-like protein OS=Homo sapiens OX=9606 GN=DBNL	Q9UJU6-2	DBNL	36	14	180	1	431	48.3	5.05	506.97				0	0.774	0.997786	97.13	145282	193666	53.97	262.82
Drebrin-like protein OS=Homo sapiens OX=9606 GN=DBNL PE=1 SV=1	Q9UJU6	DBNL	36	14	183	1	430	48.2	5.05	500.03	cell organization and biogenesis;transport;developmental processes;signal transduction;other biological processes	non-structural extracellular;plasma membrane;other membranes;cytosol;cytoskeleton;ER/Golgi;other cytoplasmic organelle;other cell component	enzyme regulator activity;cytoskeletal activity;other molecular function	4	0.496	0.997786	134.82	232411	376886	123.43	147.26				107585	107746	89616.8									179008				6890.11	9279.24	5050.58
GST class-pi (Fragment) OS=Homo sapiens OX=9606 GN=GSTP1 PE=2 SV=1	C7DJS2	GSTP1	39	5	200	2	151	16.7	5.1	654.57	other metabolic processes	cytosol	other molecular function	0	1.113	0.997786	147.03	3.04038e+06	2.15078e+06	113.09	141.63	14252.3		9930.91	52850.4	46416.4	32293.6	19371.3	17499.1	24774	11311.6	3058.91	3228.22	4.36074e+06	5.03909e+06	4.4278e+06				16323.7	17820.7	12961.5	237316	101271		1911.02	3330.44	1907.72	385976
Guanine nucleotide-binding protein G(s) subunit alpha isoforms XLas OS=Homo sapiens OX=9606 GN=GNAS PE=1 SV=2	Q5JWF2	GNAS	20	15	249	1	1037	111	5.03	587.71	cell adhesion;stress response;developmental processes;signal transduction;other biological processes	plasma membrane;other membranes;cytosol	signal transduction activity or receptor binding;enzyme regulator activity;other molecular function	26	0.816	0.997786	132.34	174786	233482	212.17	148.76																		134152					153796					126619
Glucosidase 2 subunit beta OS=Homo sapiens OX=9606 PE=2 SV=1	B4DJQ5		51	18	170	18	535	60.1	4.42	299.59			other molecular function	0	1.357	0.997786	140.57	5.24681e+06	5.25053e+06	92.79	74.01	51749.1	48028.6	49629.5	1.14271e+06	1.16745e+06	1.17963e+06				2197.57		805.574	1.47562e+06	1.52813e+06	1.34214e+06	152460	201725	166614	44044.1	40361.1	38052.2	432269	553210	486042	1685.98	1411.57		161384
Isoform 2 of Kunitz-type protease inhibitor 1 OS=Homo sapiens OX=9606 GN=SPINT1	O43278-2	SPINT1	40	18	190	18	513	56.8	6.18	465.04				0	0.304	0.936401	143.12	194839	3.68944e+06	131.3	65.85													245226	248044		66621.7			1713.71	2724.54	1578.69
AP complex subunit beta OS=Homo sapiens OX=9606 GN=DKFZp781K0743 PE=2 SV=1	Q68DI0	DKFZp781K0743	33	24	114	10	951	105.6	5.38	173.19	transport	other membranes;other cell component	other molecular function	0	0.966	0.997786	122.04	682530	213064	125.75	101.69	10449.8	4842.45	6638.89	164199	160377	207662			6271	2257.98	1742.08	1185.59	198755	293709	131206				19435.4	24290.6	20199.3	350673	298744	335208		4376.49	5191.69
40S ribosomal protein S3a OS=Homo sapiens OX=9606 GN=RPS3A PE=1 SV=2	P61247	RPS3A	56	15	172	15	264	29.9	9.73	287.81	protein metabolism;other metabolic processes;other biological processes	cytosol;ER/Golgi;translational apparatus;nucleus;other cell component	nucleic acid binding activity;other molecular function	18	1.56	0.997786	144.13	2.12426e+07	3.93647e+06	109.85	261.85	134520	128993	87090.3	1.80979e+06	1.79351e+06	1.8085e+06	91159.9	98821.7	102485	6788.27	8666	9014.51	1.89195e+06	2.05972e+06	1.91071e+06	445587	283080	420651	172754	182731	172860	2.77617e+06	2.90106e+06	2.71901e+06	1342.3	1115.65	1299.49	2.85712e+06
UDP-glucose 6-dehydrogenase OS=Homo sapiens OX=9606 GN=UGDH PE=1 SV=1	O60701	UGDH	56	20	163	20	494	55	7.12	281.25	cell organization and biogenesis;protein metabolism;other metabolic processes;developmental processes	cytosol;nucleus	other molecular function	2	0.789	0.997786	137.28	1.69699e+06	2.9455e+06	120.83	228.4	28496.5	38767.1	37809	707342	663310	714065	6474.39	5247.66	5709.34	1272.62	2423.68	2581.94	634103	445559	417461	45746.9			69559.9	75737.1	71621.5			21945				30000.5
T-complex protein 1 subunit alpha OS=Homo sapiens OX=9606 GN=TCP1 PE=1 SV=1	P17987	TCP1	49	21	152	21	556	60.3	6.11	279.5	cell organization and biogenesis;transport;other biological processes	cytosol;cytoskeleton;ER/Golgi;other cell component	other molecular function	8	1.111	0.997786	133.9	1.35132e+06	2.00736e+06	118.38	83.82	30897.4	33274.5	32333.8	534754	545091	499615	6617.46	6224.92	3516.24	807.171			728956	913584	766570	29982.5			49301.8	48981.2	48178.5				2908	5121.46	4843.82	13545.8
Vasodilator-stimulated phosphoprotein isoform 3 (Fragment) OS=Homo sapiens OX=9606 GN=VASP PE=2 SV=1	A0A0S2Z4I9	VASP	55	16	119	1	327	35.3	8.94	271.81	cell organization and biogenesis	cytoskeleton;other cell component	cytoskeletal activity;other molecular function	0	0.765	0.997786	140.65	301248	735541	156.64	108.48						53629.2		8900.3					361364	242837	190984	24517.8	16339	33624.2	15125.1	21897.7	24069.2		28548.3	32277.2
Immunoglobulin lambda-1 light chain OS=Homo sapiens OX=9606 PE=1 SV=1	P0DOX8		49	9	814	1	216	22.8	6.76	2020.48	other biological processes	non-structural extracellular;plasma membrane;other membranes;other cell component		0	0.555	0.915549	111.59	137326	185882	73.63	98.94
MUC1-CT OS=Homo sapiens OX=9606 GN=MUC1 PE=2 SV=1	A5YRU5	MUC1	29	8	383	8	282	30.4	6.79	871.05		other membranes		1	0.161	0.297171	146.35	8.84416e+06	1.03152e+07	107.43	162.15	126020	89304.4	88709	19197.1	19680.8	18939.5	121551	107338	109878	2431.36	2275.07	2660.69	1.26827e+07	1.21464e+07	1.20386e+07	1.35055e+06	1.50778e+06	1.46605e+06	12741.8	12048.6	12272.5	1411418	1.5018e+06	1.49959e+06	15872.4	14412.6	15263.2	251824
Histone H2B type 2-F OS=Homo sapiens OX=9606 GN=H2BC18 PE=1 SV=3	Q5QNW6	H2BC18	53	10	516	4	126	13.9	10.32	1116.52	cell organization and biogenesis	cytosol;nucleus;other cell component	nucleic acid binding activity;other molecular function	5	0.865	0.997786	146.13	4.25611e+07	2.07419e+07	131.96	125.28	3.40167e+06	3.33495e+06	3.36846e+06	3.7178e+07	3.48416e+07	3.59825e+07	16281.8	6565.5	7736.19	326763	288602	281554	6.09497e+07	5.70763e+07	6.25505e+07	59507.9	74063.1	46924.7	4.82024e+06	5.18063e+06	5.09273e+06	100831	134932	92858.2	92195.1	93425.8	87296.8	40475.2
Heterogeneous nuclear ribonucleoprotein M OS=Homo sapiens OX=9606 GN=HNRNPM PE=1 SV=1	A0A087X0X3	HNRNPM	31	19	154	19	730	77.5	8.78	296.53	RNA metabolism OR transcription;other metabolic processes	nucleus	nucleic acid binding activity	0	1.135	0.997786	139.78	2.65512e+06	2.3337e+06	118.43	159.27	57249.5	61886.3	69935.5	722872	763427	704166		2270.87		2379.86	2826.23	2684.72	1.05664e+06	747755	1.05379e+06			10187.6	70310.3	70846.9	68097.9				3908.49	3527.28	4057.26	59531.4
Sodium-dependent phosphate transport protein 2B OS=Homo sapiens OX=9606 GN=SLC34A2 PE=1 SV=3	O95436	SLC34A2	27	17	231	2	690	75.7	8.15	474.56	protein metabolism;other metabolic processes;transport;developmental processes;other biological processes	plasma membrane;other membranes;other cell component	transporter activity;other molecular function	5	0.953	0.997786	132.12	1.84646e+06	971745	99.86	278.37						22290	11039	17133.6	18385	6137.06	1618.68	1362.47	369580	381654	340091	196102	133723	140335	4217.66	6157.52	5645.43	129322	196207	179368				151611
Complement C3 (Fragment) OS=Homo sapiens OX=9606 GN=C3 PE=1 SV=1	M0R0Q9	C3	84	7	464	1	101	11.1	4.77	1058.5	other biological processes	non-structural extracellular		5	0.952	0.997786	146.79	354439	847941	158.23	125.76	3199.87			40225.5	38943.2	29387.2							1.04947e+06	960525	1.0122e+06	1.97011e+06	1.96965e+06	1.65824e+06				1.66544e+06	1.47845e+06	1.01296e+06				726048
SFPQ protein (Fragment) OS=Homo sapiens OX=9606 GN=SFPQ PE=2 SV=2	Q9BSV4	SFPQ	34	17	130	16	634	68.6	8.82	188.73	other biological processes	nucleus	nucleic acid binding activity	0	1.608	0.997786	142.53	4.11233e+06	1.45521e+06	85.17	283.48	24363.1	53767.4	52515.6	508618	550580	445534	25428.9	17196.2	30395.5	4815.49	2437.15	2165.86	1410001	1.68762e+06	1.67476e+06	104920	112831	109757	65780.7	60594.2	57325.7	99413.8	124557	156434
Heterogeneous nuclear ribonucleoprotein H2 OS=Homo sapiens OX=9606 GN=HNRNPH2 PE=1 SV=1	P55795	HNRNPH2	39	13	193	6	449	49.2	6.3	324.59	other biological processes	cytosol;nucleus;other cell component		3	0.862	0.997786	135.2	199189	289395	222.44	95.78				151142	158756	148127	31869.9	38755.2	39661.6				545788	419379	544962	47341.4	58254.7					149976
Epididymis secretory sperm binding protein Li 47e OS=Homo sapiens OX=9606 GN=HEL-S-47e PE=2 SV=1	V9HWE8	HEL-S-47e	58	10	218	10	204	23.2	5.11	607.74	signal transduction;other biological processes	plasma membrane;nucleus;other cell component	enzyme regulator activity	1	0.653	0.997786	144.18	3.23016e+06	9.14264e+06	134.16	99.96	150821	153512	167597	1.99743e+06	2.19139e+06	2.10579e+06				3723	2175.21	1983.21	4.03552e+06	4.32229e+06	4.49629e+06				87742.4	89704.9	79406.4				9153.66	8504.05	7834.94
Vacuolar protein sorting-associated protein 35 OS=Homo sapiens OX=9606 GN=VPS35 PE=1 SV=2	Q96QK1	VPS35	30	18	120	18	796	91.6	5.49	220	cell-cell signaling;cell organization and biogenesis;transport;developmental processes;signal transduction;other biological processes	other membranes;cytosol;other cytoplasmic organelle;other cell component	signal transduction activity or receptor binding	1	0.845	0.997786	131.52	3.81955e+06	7.39933e+06	477.73	53.79	59376.5	62984	60281.8	324648	351126	344014			2.17638e+06	6411.83	7167.2	7099.77	1.42839e+06	1.22741e+06	1.27581e+06		1.38961e+06	1.23144e+06	29807.5	31300.4	31521.5				3151.39	1275.79	2850.96	45376.9
Cathepsin X OS=Homo sapiens OX=9606 PE=2 SV=1	Q5U000		50	13	191	13	303	33.8	7.11	480.77			other molecular function	0	0.536	0.997786	142.44	1.90757e+06	5.95094e+06	100.52	90.7	15494.1	15576.6		153210	189115	145663				2239.39	976.458		1.3333e+06	1.05976e+06	1.37332e+06	59812.1		76046.7	38194.9	40430.3	41459.9	65459.2	59409.4	72900.2	7854.45	6831.34	7461.72
Keratin, type I cytoskeletal 15 OS=Homo sapiens OX=9606 GN=KRT15 PE=1 SV=3	P19012	KRT15	31	18	806	4	456	49.2	4.77	1616.46	cell organization and biogenesis;other biological processes	cytosol;cytoskeleton	cytoskeletal activity;other molecular function	2	0.562	0.997786	122.03	211354	651964	148.08	109.87						92733.2				1133.08	1186.65	1810.85									5166.36					2877.79	2284.41
Na(+)-dependent phosphate cotransporter 2B OS=Homo sapiens OX=9606 PE=2 SV=1	A8K9G0		27	17	239	2	689	75.6	8.27	495.94	transport	plasma membrane;other membranes	transporter activity	0	0.678	0.997786	131.03	210833	958740	112.19	150.2	2136.53	15245.2	8441.67	106116	119038	76325.6							40805.6	40089.3		31111.2	13697.8		3258.35	4976.35
Enoyl-CoA hydratase OS=Homo sapiens OX=9606 GN=HADHA PE=1 SV=2	H0YFD6	HADHA	31	18	131	18	792	86.3	9.1	245.36	other metabolic processes	mitochondrion	other molecular function	1	0.998	0.997786	140.59	1.40815e+08	5.93459e+06	79.67	112.4	4.94926e+06	5.15916e+06	5.23196e+06	3.2221e+06	3.6774e+06	3.69891e+06	978955	988856	951579	115931	136479	135849	2.47853e+07	2.62288e+07	2.54508e+07	1.1537e+07	11266096	10975522	444339	444766	461564	1.24264e+07	13542472	1.17891e+07	1.39487e+06	1.36176e+06	1.33021e+06	970384
Uncharacterized protein DKFZp686O16217 (Fragment) OS=Homo sapiens OX=9606 GN=DKFZp686O16217 PE=2 SV=1	Q6N041	DKFZp686O16217	41	15	781	2	498	54.1	7.18	2158.07	other biological processes	other membranes		0	0.806	0.997786	104.47	181619	215984	108.65	103.59	17957.1						1481	1486.11	1558.88					74166.8
Mucin-4 OS=Homo sapiens OX=9606 GN=MUC4 PE=1 SV=1	E7ENC5	MUC4	5	18	107	3	5360	535.9	5.27	240.18	cell adhesion	other membranes		0	1.111	0.997786	108.84	222636	193436	148.81	38.99	1273.35	1189.67		24251	17903.5	14856.4							682785	774284	649202							8972.93						6282.24
Alpha-N-acetylgalactosaminide alpha-2,6-sialyltransferase 1 OS=Homo sapiens OX=9606 GN=ST6GALNAC1 PE=2 SV=1	Q9NSC7	ST6GALNAC1	24	16	264	16	600	68.5	9.92	491.92	protein metabolism;other metabolic processes	other membranes;ER/Golgi	other molecular function	1	0.271	0.832448	142.1	1.10727e+06	6.14541e+06	116.39	87.4	25439.6	17484	6212.06				10513.1	12550.7	9651.42	3310.01	2314.98	946.627	1.666e+06	1.59453e+06	1.55148e+06		59492	80070.8	7066.92	6609.46	6717.09				2998.35	1988.4	6412.45
N-acetylmuramoyl-L-alanine amidase OS=Homo sapiens OX=9606 GN=PGLYRP2 PE=1 SV=1	Q96PD5	PGLYRP2	35	11	158	11	576	62.2	7.55	339.62	other metabolic processes;stress response;other biological processes	non-structural extracellular;other membranes	other molecular function	1	0.942	0.997786	139.32	2.78782e+06	2.11847e+06	84.44	84.17	90702.4	80648.3	85174.9	161225	178565	161263	5813.52	8149.92	8217.22	7086.38			1.44606e+06	1.62926e+06	1.6103e+06			8189.53	1920.79	2264.58	1770.03	109012	15939.5	86282.9				111790
Lysozyme C OS=Homo sapiens OX=9606 GN=LYZ PE=1 SV=1	P61626	LYZ	56	9	419	9	148	16.5	9.16	1032.55	other metabolic processes;stress response;other biological processes	non-structural extracellular;other cytoplasmic organelle;other cell component	other molecular function	4	0.237	0.685546	147.6	1.27038e+07	1.95004e+08	107.42	92.26	452388	418154	439444	99291.8	116685	92568.3	25264.3	24983.9	22600.4	66049.1	26766.6	24335.7	1.41503e+07	1.51707e+07	1.47901e+07	29611.4		37208.6	87133.2	90394.2	89602		54441.3		109028	108590	102524	142164
cDNA FLJ60818, highly similar to Complement C3 OS=Homo sapiens OX=9606 PE=2 SV=1	B4DR57		57	8	624	1	235	26.1	6.1	1661.81	other biological processes		enzyme regulator activity	5
Nidogen-1 OS=Homo sapiens OX=9606 GN=NID1 PE=1 SV=3	P14543	NID1	31	23	89	23	1247	136.3	5.29	146.78	cell adhesion;cell organization and biogenesis;developmental processes;other biological processes	non-structural extracellular;extracellular matrix;plasma membrane;other membranes;other cell component	extracellular structural activity;other molecular function	2	0.913	0.997786	131.09	776514	239707	108.64	120.18	3157.38	2918.81	7077.61	219231	123681	219631	6820.31		9148.27	1142.79			285178	257562	164462	59596.8	60592.8	66644.3	13451.5	13677.6	11404.7	33328.1					1038.6
Epididymis secretory protein Li 34 OS=Homo sapiens OX=9606 GN=HEL-S-34 PE=2 SV=1	D9IAI1	PEBP1	78	12	333	12	187	21	7.53	920.3				1	0.841	0.997786	142.5	1.06337e+06	9.13585e+06	131.19	95.65	39632.7	38082.3	37343.1	970031	940903	1.01921e+06				6120.46	1588.06	1321.4	4.32888e+06	3.65546e+06	3.95435e+06				38404.8	38759.4	35224.3				2012.46	3624.73	4397.84
Epididymal secretory protein E1 (Fragment) OS=Homo sapiens OX=9606 PE=2 SV=1	Q53HV6		63	10	233	10	151	16.6	7.66	548.31	transport	non-structural extracellular		0	0.258	0.782142	143.27	642721	1.3198e+07	102.34	67.13	13018.7	8824.68	7553.98	144683	176255	154616	6352.87	6263.96	7116.03				149111	528386	378828		45051		15821.8	17781	18261.8				1817.44		6515.85
Epididymis secretory sperm binding protein OS=Homo sapiens OX=9606 GN=RHOA PE=2 SV=1	A0A024R324	RHOA	80	13	300	6	193	21.8	6.1	718.08	cell adhesion;cell organization and biogenesis;other metabolic processes;stress response;developmental processes;signal transduction;other biological processes	plasma membrane;other membranes;cytosol;nucleus;other cell component	other molecular function	28	0.517	0.997786	142.18	1.25405e+06	4.90812e+06	146.28	97.22	35370.2	25458.4	19748.2	409792	434018	478913	4876.46			14363	2137.94		1.37326e+06	1.29959e+06	1.32929e+06				6533.21	9862.96	8946.3
Kinesin-1 heavy chain OS=Homo sapiens OX=9606 GN=KIF5B PE=1 SV=1	P33176	KIF5B	27	21	102	21	963	109.6	6.51	191.09	cell organization and biogenesis;stress response;transport;developmental processes;other biological processes	other membranes;cytosol;cytoskeleton;other cytoplasmic organelle;other cell component	cytoskeletal activity;other molecular function	12	0.87	0.997786	139.01	2.17707e+06	1.3143e+06	124.47	94.41	7181.56	5700.13	5589.25	38392.6	58003.3	53179.2	220859	237873	236241	1588.06			899820	824521	739336	5.26954e+06	5.18659e+06	5.10448e+06	5468.46	7412.58	4402.93	6.02761e+06	5.81593e+06	6.05639e+06	2087.79	2122.84	2174.63	4.51311e+06
Uncharacterized protein DKFZp781M0386 OS=Homo sapiens OX=9606 GN=DKFZp781M0386 PE=2 SV=1	Q5CZ94	DKFZp781M0386	42	8	727	1	234	25	7.27	1870.68	other biological processes	other membranes		0	2.643	0.52193	138.96	1.1272e+06	298631	141.06	129.83	13330.2	22103.6	16046	66332.3	125542	81280.9	21813.7	23431.1	16984				342180		428861				18033.8	18542.5	19258.4			101965		4188.07	5207.92	205981
Epididymis secretory sperm binding protein OS=Homo sapiens OX=9606 PE=2 SV=1	A0A384N6C7		46	18	127	17	589	64	8.27	241.8	RNA metabolism OR transcription;other metabolic processes;other biological processes	nucleus	nucleic acid binding activity	0	1.224	0.997786	142.29	5.70711e+06	1.92969e+07	94.14	86.21	40621.2	47323.6	50936.3	1.19902e+06	1.2427e+06	1.31216e+06	66452.5	44319.4	30671.7	15967.5	2075.68	2751.74	732854	1.02919e+06	1.16326e+06	77379.9	110248	93984	64842.2	94380.9	58581.2	187824	285515	200586	4926.28	3833.75	4071.94	298382
Destrin OS=Homo sapiens OX=9606 GN=DSTN PE=1 SV=3	P60981	DSTN	68	15	255	14	165	18.5	7.85	439.53	cell organization and biogenesis;other biological processes	cytoskeleton;other cell component	cytoskeletal activity	1	0.553	0.997786	133.16	7.20917e+06	4.2862e+06	181.04	54.62	22242	35029.5	35216.6	392170	415313	352568	152474	153121	155328	1356.87		967.426	909522	976160	824963	1.48536e+06	1.48957e+06	1.40511e+06	41012.8	40936.8	41712.4	1.05984e+07	1.07176e+07	1.02991e+07	2194.64	2703.42	2799.93	586640
Peptidyl-prolyl cis-trans isomerase OS=Homo sapiens OX=9606 PE=2 SV=1	Q71V99		54	9	320	9	164	18	7.9	750.86	other biological processes		other molecular function	0	0.978	0.997786	145.67	8.03406e+06	2.85224e+07	144.43	95.91	295002	302229	261524	6.14382e+06	6.4497e+06	6.04766e+06				16585.5	10219.4	8211.51	1.62933e+07	1.69786e+07	1.80898e+07				124117	120871	112015	66949.7	87897.4		47475.7	43919	43121.6
Polypeptide N-acetylgalactosaminyltransferase 3 OS=Homo sapiens OX=9606 GN=GALNT3 PE=1 SV=2	Q14435	GALNT3	32	15	122	13	633	72.6	7.99	299.95	protein metabolism;other metabolic processes;signal transduction;other biological processes	other membranes;ER/Golgi;other cell component	other molecular function	4	0.409	0.987207	132.54	221012	1.36819e+06	116.39	105.76	1552.71	1066.26	1425.71	12871						2012.28	1163.63	1016.71	193077	237961	234422				1483.37	4409.25	4196.79				3202.29	1623.63	4470.75
F-actin-capping protein subunit beta OS=Homo sapiens OX=9606 PE=2 SV=1	B2R7T8		50	16	272	16	272	30.6	6	602.07	cell organization and biogenesis	cytoskeleton	cytoskeletal activity	0	0.848	0.997786	141.54	3.06004e+06	5.46882e+06	119.32	90.18	54015.2	45275.7	49069.6	839257	834518	878994	7843.39	28473.7	33603.5	2935.47			1.2376e+06	1.21737e+06	1.40629e+06	40716.4	308548	30356.3	20779.4	22179.3	19568.7			38911.9		2740.98	1373.87	75104.5
IgG H chain OS=Homo sapiens OX=9606 PE=2 SV=1	S6BGE0		30	7	1253	1	300	32.2	7.85	3489.84	other biological processes	other membranes		0	0.976	0.997786	147.74	2.45432e+07	1.6361e+07	108.46	129.67	1.89817e+06	1.82521e+06	1.99691e+06	2.27044e+06	2.30316e+06	2480090				65324.7	56788.4	56163.8	8593671	8046168	7.96808e+06				398693	433534	436674				205061	190478	213414
Disintegrin and metalloproteinase domain-containing protein 9 OS=Homo sapiens OX=9606 GN=ADAM9 PE=1 SV=1	Q13443	ADAM9	25	15	109	15	819	90.5	7.52	283.41	cell adhesion;protein metabolism;other metabolic processes;stress response;signal transduction;other biological processes	non-structural extracellular;plasma membrane;other membranes;other cell component	signal transduction activity or receptor binding;other molecular function	3	0.631	0.997786	134.02	1.56452e+06	1.15991e+06	131.58	108.6	2170.37		30709.5	302059	388275	492202	4582.43	12778.7	25688.4	1334.46			319862	178079	471518	43752.6	94311.6	39110		1543.73	1241.26		97292.2	329218	910.526	6713.4	4713.1	83735.8
High-mobility group box 1, isoform CRA_a OS=Homo sapiens OX=9606 GN=HMGB1 PE=3 SV=1	A0A024RDR0	HMGB1	42	15	159	13	215	24.9	5.74	328.23	cell organization and biogenesis;DNA metabolism;other metabolic processes;stress response;other biological processes	non-structural extracellular;plasma membrane;other membranes;ER/Golgi;nucleus;other cytoplasmic organelle;other cell component	nucleic acid binding activity	3	1.208	0.997786	144.18	185433	3.10079e+06	172.84	132.09	285997	269756	253462	3.72127e+06	3.74504e+06	3.99087e+06							9.22163e+06	9.64718e+06	9.29099e+06						2401.62
Aspartate aminotransferase, cytoplasmic OS=Homo sapiens OX=9606 GN=GOT1 PE=1 SV=3	P17174	GOT1	54	17	156	17	413	46.2	7.01	344.34	other metabolic processes;signal transduction;other biological processes	cytosol;nucleus;other cell component	other molecular function	10	0.51	0.997786	135.93	1.99648e+06	3.59864e+06	123.84	81.42	282560	297975	257800	254566	330196	293065						873.898	2.20974e+06	2.16007e+06	1.78867e+06				36587.5	41383.6	34789.6				30174.7	22132.4	22360.1
STC2 protein (Fragment) OS=Homo sapiens OX=9606 GN=STC2 PE=2 SV=1	Q6FHC9	STC2	48	8	118	8	302	33.2	7.3	321.23	stress response;developmental processes;signal transduction;other biological processes	non-structural extracellular;ER/Golgi	signal transduction activity or receptor binding	0	0.319	0.797353	144.44	211074	992132	85.01	143.74	2414.68				45802.6	21408.6				845.214			228744	168344	181607	19921.9						25904.6		29487
Keratin, type II cytoskeletal 2 oral OS=Homo sapiens OX=9606 GN=KRT76 PE=1 SV=2	Q01546	KRT76	21	20	482	5	638	65.8	8.12	891.89	cell organization and biogenesis;other biological processes	cytosol;cytoskeleton		2	0.987	0.997786	135.54	679266	255154	90.79	163.48	12034.2			119657	161809	149767	2412.08	5053.7	4036.26		800.053	798.714	79748.8		86400.4		53325.1	57451					50874.1	18533.5		3697.76	4269.58	39026.6
Transaldolase OS=Homo sapiens OX=9606 GN=TALDO1 PE=1 SV=2	P37837	TALDO1	49	17	243	17	337	37.5	6.81	480.1	other metabolic processes	cytosol;other cell component	other molecular function	9	0.899	0.997786	139.46	1.29974e+07	7.58538e+06	64.28	112.09	116849	110212	109966	1.44373e+06	1.55464e+06	1.59202e+06			8415.61	15318.2	10029	9234.29	2.43378e+06	3.80544e+06	3.85584e+06	344449	408217	346306	109641	117085	109291	1.12729e+06	1.15202e+06	1.1664e+06	50256.8	49981.4	49688.6	276933
Family with sequence similarity 49, member B, isoform CRA_a OS=Homo sapiens OX=9606 GN=FAM49B PE=3 SV=1	A0A024R9G4	FAM49B	51	12	110	7	324	36.7	6.06	309.19	cell organization and biogenesis;other biological processes	other membranes;other cell component	signal transduction activity or receptor binding;other molecular function	0	0.766	0.997786	123.36	1.03738e+06	1.48869e+06	172.61	164.33	17117.5	21722.5	17031.6	55012.1	65313.5	116013	20797		20092.9	4704.95	2302.59		532224	679919	538921			609916	2309.93	3608.41	1573.61			86265.4				45690.2
Isoform 3 of Guanine nucleotide-binding protein G(s) subunit alpha isoforms short OS=Homo sapiens OX=9606 GN=GNAS	P63092-3	GNAS	53	15	244	1	379	44.2	6.29	567.73				0
G-protein coupled receptor family C group 5 member C OS=Homo sapiens OX=9606 GN=GPRC5C PE=1 SV=2	Q9NQ84	GPRC5C	31	12	243	3	441	48.2	8.43	566.2	signal transduction;other biological processes	plasma membrane;other membranes;other cell component	enzyme regulator activity;other molecular function	1	0.603	0.997786	137.97	1.34814e+06	2.75908e+06	164.97	134.97			7057.2	50162.2	56657.8	94249.4	74433.9	68558.6	70182.4	1841.5	865.581	816.87	1.12884e+06	1.28298e+06	1096754	652312	671674	668930	3256.57	1519.89	6190.04		492308	582900
Plasma kallikrein OS=Homo sapiens OX=9606 GN=KLKB1 PE=1 SV=1	P03952	KLKB1	35	19	142	19	638	71.3	8.22	251.26	protein metabolism;other metabolic processes;stress response;other biological processes	non-structural extracellular;plasma membrane;other membranes;other cell component	other molecular function	9	0.982	0.997786	142.54	2.05009e+06	1.04165e+06	143.55	91.37	134703	89179.7	128776	110416	47755.2	80707.7				1839.82						383285	325657	474898	4906.93	5593.58	2989.88	1.22959e+06	1.40512e+06	1.17823e+06	28280.1	17868.7	21939.5	710727
Mucin-4 (Fragment) OS=Homo sapiens OX=9606 GN=MUC4 PE=1 SV=1	A0A0G2JRA1	MUC4	5	18	113	3	5386	539	5.33	249.52	cell adhesion	other membranes		0	0.519	0.997786	132.4	291511	1.91718e+06	129.81	103.19	172376	136237	96668.6	568355	701000	476607				3436.8	2306.48	1515.43	1.53086e+06	1.61274e+06	2.08115e+06											2260.04	2063.13
Testin OS=Homo sapiens OX=9606 GN=TES PE=1 SV=1	Q9UGI8	TES	49	18	124	18	421	48	7.68	186.41	other biological processes	plasma membrane;other membranes;cytosol;other cell component	other molecular function	0	0.727	0.997786	138.36	2.84948e+06	3.4949e+06	195.85	72.2	15816.2	32622.1		184939	179720	195410	97856.4	92636.2	92216.5			1343.23	283680	381574	359802	59339.5		75693	23402	26669.6	22460.4	323818	330566	454249	6562.4	10389.2	10282.3	125740
cDNA FLJ61383, highly similar to Serine/threonine-protein kinase 24 OS=Homo sapiens OX=9606 PE=2 SV=1	B4DT57		44	15	156	9	450	50	5.6	363.12			kinase activity;other molecular function	0	0.481	0.997786	136.17	1.45961e+06	1.99369e+06	126.13	129.68	17469.4	16786.5	18789.6	80679.9	68072.2	80492	3918.42						654754	393885	494845	41512.7	54345.2	97190.8	15247.2	12637.7	13176.5	439615	421278	453644	5045.21	5245.54	3978.75	136681
Catenin (Cadherin-associated protein), alpha 1, 102kDa, isoform CRA_b OS=Homo sapiens OX=9606 GN=CTNNA1 PE=2 SV=1	A0A384MDY0	CTNNA1	38	22	110	22	906	100	6.29	164.42	cell adhesion;cell organization and biogenesis;stress response;developmental processes;other biological processes	plasma membrane;other membranes;cytosol;cytoskeleton;other cell component	cytoskeletal activity;other molecular function	4	1.2	0.997786	134.44	3.97225e+06	1.045e+06	116.3	160.23	40986.7	46794.9	54152.9	1.21273e+06	1.30952e+06	1.31404e+06				3850.24	3903.11	4954.68	1.25652e+06	1.39364e+06	1.09564e+06				97397.3	100478	96701.7	85098.8	178445					190990
cDNA FLJ59565, highly similar to Beta-catenin OS=Homo sapiens OX=9606 PE=2 SV=1	B4DL06		29	16	112	10	739	80.8	6.09	237.64	cell adhesion	plasma membrane;other membranes;other cell component	other molecular function	0	1.083	0.997786	129.59	688813	404473	128.72	98.91	12735.9	16990.5	10455.5	320020	349417	419121				723.753	1042.28	1628.01	325578	356628	360982				22920.5	24350.3	22136.1
EH-domain containing 4, isoform CRA_a OS=Homo sapiens OX=9606 GN=EHD4 PE=4 SV=1	A0A024R9N6	EHD4	48	19	99	17	541	61.1	6.76	225.11	transport;other biological processes	plasma membrane;other membranes;other cytoplasmic organelle;other cell component	other molecular function	0	0.574	0.997786	130.43	261189	1.16676e+06	104.1	60.22	7456.91	3678.75	3681.11	52782.7	70587.2	73064.6							347850	363989	403047				9157.53	10084	9145.05							53771.7
T-complex protein 1 subunit gamma (Fragment) OS=Homo sapiens OX=9606 PE=2 SV=1	Q59H77		43	18	140	18	577	63.5	6.43	280.96	other biological processes	cytosol	other molecular function	0	1.02	0.997786	136.5	248148	329186	146.56	131.76			13358.5	325144	380518	301721							924957	858802	863229	57374.4		15245.3	2240.72	1601.37	2067.02				1271.14			42362.6
Corticosteroid-binding globulin OS=Homo sapiens OX=9606 PE=2 SV=1	A0A2Z4LCH4		39	12	203	12	405	45.1	6.04	534.89	other biological processes	non-structural extracellular	enzyme regulator activity	0	0.756	0.997786	139.7	5.48268e+06	6.07479e+06	68.15	78.11	122742	100833	124114	475010	414700	342340	4213.48	5722.67	4188.74	6648.68	6968.89	6385.64	3.48107e+06	3.19947e+06	3.91988e+06		197585		33417.9	36418.2	41347.1		64587.8	71110.2	35157.3	37299.8	35880.7	64613.4
Isoform 2 of Serpin B12 OS=Homo sapiens OX=9606 GN=SERPINB12	Q96P63-2	SERPINB12	44	13	87	13	425	48.4	5.39	196.65				0	0.576	0.997786	134.29	1.24283e+06	4.19758e+06	204.37	264.12	20044	22095.9	19927.9	56062.4	57063.1	58336.9							452588	442480	69454	58040.9	69816.6	43439.9	9526.07	10620.3	11098.9	1.45505e+06	1.38666e+06	1266760		2618.61	2374.43	192748
cDNA FLJ50439, highly similar to Phosphoglucomutase-1 OS=Homo sapiens OX=9606 PE=2 SV=1	B4DDQ8		57	16	174	1	365	40.2	5.74	364.47	other metabolic processes		other molecular function	1
Beta-1,4-glucuronyltransferase 1 OS=Homo sapiens OX=9606 GN=B3GNT6 PE=3 SV=1	A0A024R5F9	B3GNT6	49	11	119	11	415	47.1	7.2	280.04	protein metabolism;other metabolic processes	other membranes;ER/Golgi	other molecular function	0	0.467	0.997786	133.27	5.57243e+06	4.62823e+07	92.38	78.56	169288	153467	173540	53485.9	79607.5	47184.1	8115.24			13168.3	5958.89	3841.69	6.08613e+06	6.39448e+06	6.50812e+06	28062.7	53016.7	28914.5	33107.6	34499	38362.4		185727	139578	50983.4	47508.1	42039.3	122587
Sulfotransferase 2B1 OS=Homo sapiens OX=9606 GN=SULT2B1 PE=1 SV=2	O00204	SULT2B1	50	12	92	12	365	41.3	5.4	186.89	other metabolic processes;other biological processes	cytosol;ER/Golgi;nucleus;other cell component	nucleic acid binding activity;other molecular function	3	0.625	0.997786	130.5	346542	1.18604e+06	157.83	86.16				23090.9	2012.21	41575.8				641.697	601.254		98643.9	70376.7	97595.9	324440	286438	326550				676706	807927	547553	2095.92	1393.27	717.747	165683
Dolichyl-diphosphooligosaccharide--protein glycosyltransferase subunit 2 OS=Homo sapiens OX=9606 GN=RPN2 PE=1 SV=3	P04844	RPN2	33	13	122	13	631	69.2	5.69	317.34	protein metabolism;other metabolic processes;other biological processes	other membranes;ER/Golgi;nucleus;other cytoplasmic organelle	translation activity	4	0.835	0.997786	137.85	286544	1.30321e+06	152.68	68.59	9884.57	9182.81	8153.25	414111	429121	374892							1.0617e+06	1.16714e+06	1.13012e+06				2317.31	1806.62	1073.49							41696.9
Endoplasmic reticulum class 1/2 Ca(2+) ATPase (Fragment) OS=Homo sapiens OX=9606 GN=ATP2A2 PE=2 SV=1	A0A0S2Z3L2	ATP2A2	23	16	101	13	1042	114.7	5.34	162.7	cell organization and biogenesis;stress response;transport;signal transduction;other biological processes	other membranes;cytosol;ER/Golgi;other cell component	transporter activity;other molecular function	3	1.081	0.997786	132.11	2.0182e+06	1.28689e+06	206.54	69.84	6527.59	6434.23	6817.89	255131	233543	245147	63513.8	62546.3	69278.2					297564	285535	70921.1	84577.5	80223.6	23079.2	23543.3	24582.1	120377		164795	1290.41			36184.9
ATP-dependent 6-phosphofructokinase, platelet type OS=Homo sapiens OX=9606 GN=PFKP PE=1 SV=2	Q01813	PFKP	32	17	92	14	784	85.5	7.55	148.76	other metabolic processes;other biological processes	cytosol;other cell component	kinase activity;other molecular function	5	0.719	0.997786	122.01	825753	747598	86.85	92.61	29615.4	27503.9	36167.5	7293.23							1014.27	1429.4	245889	282039	585381	38460.7	34802.5	54475.3							12241.7	13012.7	12454.1
Receptor of activated protein C kinase 1 OS=Homo sapiens OX=9606 GN=RACK1 PE=1 SV=3	P63244	RACK1	74	18	160	18	317	35.1	7.69	335.1	cell cycle OR cell proliferation;protein metabolism;other metabolic processes;developmental processes;other biological processes	plasma membrane;cytosol;mitochondrion;translational apparatus;nucleus;other cell component	signal transduction activity or receptor binding;enzyme regulator activity;translation activity;other molecular function	9	1.153	0.997786	139.19	4.29471e+06	1.79746e+06	98.08	94	53489.2	56055.3	48990.7	948765	948789	919093				7625.73	4989.48	5881.93	1.30334e+06	1.87908e+06	1.16118e+06	24436.3		35724.8	100522	103485	103100	174156	141289	181122	1631.11	6902.52	6509.99	86416.9
T-complex protein 1 subunit eta OS=Homo sapiens OX=9606 GN=CCT7 PE=1 SV=2	Q99832	CCT7	51	19	111	19	543	59.3	7.65	163.12	transport;other biological processes	cytosol;cytoskeleton;other cell component	other molecular function	9	1.196	0.997786	132.48	2.4993e+06	568633	155.96	160.41	12008.1	17248.2	6464.24	276794	296506	307278		3412.05	13125.8				336578	432838	541049	932465	1.21234e+06	968207	14520.8	15693.3	16517.6	315170	441818	46316.3		2374.65		341651
Perilipin-3 OS=Homo sapiens OX=9606 GN=PLIN3 PE=1 SV=3	O60664	PLIN3	62	17	159	17	434	47	5.44	357.93	cell organization and biogenesis;stress response;transport;other biological processes	other membranes;cytosol;ER/Golgi;other cytoplasmic organelle;other cell component		6	0.78	0.997786	138.42	7.14181e+06	2.73575e+07	110.62	69.91	700775	668535	649720	902300	784412	977530				20538.2	8924.21	4465.72	1.02055e+07	1.03281e+07	9868145				69457.5	68993	61613.1				63348.3	62526.3	51787.8
ATP-dependent RNA helicase A OS=Homo sapiens OX=9606 GN=DHX9 PE=1 SV=4	Q08211	DHX9	22	20	99	20	1270	140.9	6.84	215.5	cell organization and biogenesis;DNA metabolism;RNA metabolism OR transcription;other metabolic processes;stress response;transport;other biological processes	cytosol;cytoskeleton;translational apparatus;nucleus;other cell component	nucleic acid binding activity;other molecular function	5	0.989	0.997786	132.31	4.30016e+06	1.09301e+06	86.42	84.28	24133.8	19027.7	21307.3	699714	541786	533593	9204.31	10709.2	24427.6	2984.01	3199.18	2547.89	541790	454618	599273	120249	121237	134056	22207.8	22301.7	22168			31217.7		1403.5	1851.38	183603
Sialate O-acetylesterase OS=Homo sapiens OX=9606 GN=SIAE PE=1 SV=1	Q9HAT2	SIAE	50	16	127	16	523	58.3	7.33	297.98	other metabolic processes;other biological processes	other cytoplasmic organelle	other molecular function	0	0.574	0.997786	135.73	906818	2.76308e+06	118.3	74.95				110758	286162	293998	10750.2						1.93671e+06	250952	886597	46881.8	106681	48386.8	4763.83	4863.39	3924.77	48712.8			1619.95	1871.62	2061.17	112082
cDNA, FLJ94136, highly similar to Homo sapiens synaptotagmin binding, cytoplasmic RNA interacting protein (SYNCRIP), mRNA OS=Homo sapiens OX=9606 PE=2 SV=1	B2R8Z8		34	16	151	13	623	69.6	8.76	229.65			nucleic acid binding activity	0	1.102	0.997786	134.78	3.00597e+06	597338	97.27	104.59	42883.5	38817.8	37449.5	358832	383987	391945	8979.86	5539.85	12866.4	1033.19			1.90138e+06	1.76416e+06	1.69508e+06	49335.3		19151.6	21330.1	21206.4	19373.5	81501.9			3935.09	3361.55	2349.78	173775
Prostatic acid phosphatase OS=Homo sapiens OX=9606 GN=ACP3 PE=1 SV=3	P15309	ACP3	43	14	119	14	386	44.5	6.24	318.72	cell organization and biogenesis;other metabolic processes;other biological processes	non-structural extracellular;plasma membrane;other membranes;cytosol;other cytoplasmic organelle;other cell component	other molecular function	1	0.554	0.997786	131.16	190255	2.08076e+06	115.78	99.31	44038	40256.3	35755.9	26645.5	61642.4	42552.4								342646	81817.2					3554.28		43274.9		71819.2				42598
Beta-hexosaminidase subunit beta OS=Homo sapiens OX=9606 GN=HEXB PE=1 SV=3	P07686	HEXB	43	20	135	19	556	63.1	6.76	251.42	other metabolic processes	other cytoplasmic organelle	other molecular function	0	0.655	0.997786	138.22	252640	1.10424e+06	97.85	75.78		6342.64	11560.2	97125.6	37165.5	59105.2							269091	241891	209371				4056.4	4331.1	8961.4				2922.64	3413.34	1771.76
Elongation factor Tu OS=Homo sapiens OX=9606 GN=TUFM PE=1 SV=1	A0A384ME17	TUFM	47	16	138	16	455	49.8	7.61	280.68	protein metabolism;other metabolic processes;other biological processes	mitochondrion;other cell component	nucleic acid binding activity;other molecular function	0	1.246	0.997786	135.52	201345	415191	159.7	109.94				343696	406780	329661				7597.04	1172.94		320867	166051	444399				56017.8	51022.9	49299.1
Ras-related protein Rab-14 OS=Homo sapiens OX=9606 GN=RAB14 PE=1 SV=4	P61106	RAB14	85	15	203	14	215	23.9	6.21	492.08	cell organization and biogenesis;stress response;transport;signal transduction;other biological processes	plasma membrane;other membranes;cytosol;ER/Golgi;other cytoplasmic organelle;other cell component	cytoskeletal activity;other molecular function	7	0.667	0.997786	142.42	3.36447e+06	1.71199e+06	79.91	91.85	54188.5	41283.3	43302.5	473864	422504	401261	14762.6	11481.3	14434.2	1368.03			1.12193e+06	944992	892273	101385	251275		30440.4	30513.2	30206.5	23438.3	28037.3	48755.1	6694.49	2470.51	2237.82	137026
Actin-depolymerizing factor (Fragment) OS=Homo sapiens OX=9606 GN=GSN PE=1 SV=1	A0A0U1RQL8	GSN	53	9	329	1	232	26.3	7.08	778.31	cell organization and biogenesis;other biological processes	nucleus;other cell component	cytoskeletal activity	1	30.158	2.53669e-06	146.14	3.42964e+06	164216	152.19	66.23				209415	263400	210943	169638	174587	172617	5009.17			452676	499419	392227	5348855	4844717	4982455		4287.03	6977.21	17428286	19597814	18441142				7.12709e+06
Teneurin-4 OS=Homo sapiens OX=9606 GN=TENM4 PE=1 SV=2	Q6N022	TENM4	12	23	54	23	2769	307.8	6.55	103.09	cell adhesion;cell cycle OR cell proliferation;cell organization and biogenesis;developmental processes;signal transduction;other biological processes	plasma membrane;other membranes;nucleus;other cell component	other molecular function	0	0.841	0.997786	107.9	199556	393572	99.06	81.06	5069.88				33070.4	26134							49098.6	42360.5	38699.6				5189.33	5936.44	5460.65
Flotillin (Fragment) OS=Homo sapiens OX=9606 PE=2 SV=1	Q53HQ0		41	15	135	15	427	47.3	8.09	304.95		plasma membrane;other membranes;other cytoplasmic organelle		0	0.727	0.997786	140.93	2.13848e+06	1.27187e+06	127.82	87.74				77252.5	108290	92908.1	226946	237801	248077	1180.67	1178.92	1229.02	269331	259475	390053	1906169	1.92947e+06	1.9405e+06	15003.4	14342	7940.73	4.22037e+06	4.37707e+06	4.15412e+06	10290.9	11123.3	12625.2	2.28987e+06
Lumican OS=Homo sapiens OX=9606 GN=LUM PE=1 SV=2	P51884	LUM	41	13	224	13	338	38.4	6.61	481.27	cell organization and biogenesis;other biological processes	extracellular matrix;ER/Golgi;other cytoplasmic organelle	extracellular structural activity;other molecular function	7	0.96	0.997786	144.95	2.35414e+07	5.26523e+06	148.01	84.06	323232	342022	324497	1.36759e+06	1.47843e+06	1.5979e+06	2.16287e+06	2.29944e+06	2.07799e+06	4319.56	3529.97	4796.39	6.61091e+06	6.50455e+06	5.6933e+06	5.92198e+06	6.27931e+06	6.36108e+06	122296	119074	122170	1.92654e+07	1.91016e+07	19531862	37676.6	53621.3	32225.3	2.29555e+07
Aconitate hydratase, mitochondrial OS=Homo sapiens OX=9606 PE=2 SV=1	B4DZ08		33	18	132	18	761	83.4	7.72	276.86	other metabolic processes	mitochondrion	other molecular function	0	0.972	0.997786	135.72	2.43058e+06	3.96887e+06	103.26	65.45	85409.2	96967.6	82956.6	489082	443270	444488	6492.52		4981.69				3.52242e+06	3.18821e+06	3.08863e+06		41985.9		5063.42	5482.19	4832.1	232071		99087.4	2141.03		1712.63	95663.7
Collagen alpha-1(III) chain OS=Homo sapiens OX=9606 GN=COL3A1 PE=1 SV=4	P02461	COL3A1	13	16	205	15	1466	138.5	6.61	467.19	cell adhesion;cell cycle OR cell proliferation;cell organization and biogenesis;protein metabolism;other metabolic processes;stress response;developmental processes;signal transduction;other biological processes	non-structural extracellular;extracellular matrix;ER/Golgi	signal transduction activity or receptor binding;extracellular structural activity;other molecular function	19	0.894	0.997786	144.95	3.94635e+07	5.67703e+06	136.45	99.78	823047	779703	810065	2.19336e+06	2.13348e+06	2.30978e+06				71012.6	71736.1	70071.9	6.28042e+07	6.43537e+07	5.90387e+07	20035.8			1.63784e+06	1.79629e+06	1.59096e+06				487262	489647	438469
Alpha-1,3-mannosyl-glycoprotein 2-beta-N-acetylglucosaminyltransferase OS=Homo sapiens OX=9606 GN=MGAT1 PE=1 SV=2	P26572	MGAT1	33	13	158	3	445	50.8	9.16	378.23	protein metabolism;other metabolic processes;developmental processes;other biological processes	other membranes;ER/Golgi;other cell component	other molecular function	3	0.317	0.809898	132.78	178548	925765	107.53	74.95	8687.4	5551.17	4673.87		16313.6								248602	241511	89764.4				4544.77	6661.79	7068.51			1912.1				946.963
Peroxiredoxin-1 OS=Homo sapiens OX=9606 GN=PRDX1 PE=1 SV=1	Q06830	PRDX1	75	15	324	11	199	22.1	8.13	621.31	cell cycle OR cell proliferation;other metabolic processes;stress response;developmental processes;other biological processes	cytosol;nucleus;other cell component	other molecular function	9	0.956	0.997786	144.56	1.01527e+07	5.85212e+06	105.11	88.38	177525	181357	167665	2.69015e+06	2.63577e+06	2.77461e+06		3659.36	4795.14	14012.7	15310.5	16449.4	9.67027e+06	9.08483e+06	9.17825e+06				265016	265151	259805	72407.6		27699.3	107756	108405	106354	15940.5
Purine nucleoside phosphorylase OS=Homo sapiens OX=9606 PE=2 SV=1	Q8N7G1		54	11	125	8	293	32.5	7.21	290.02	other metabolic processes		other molecular function	0	0.679	0.997786	129.91	854522	1.31748e+06	114.59	170.99	22687.2	17887	15014.8	273123	251017	254371				680.416	952.709	926.514	1.10783e+06	1.09117e+06	1.26456e+06				2326.59	3520.96	1972.16				11188.7	10621.2	9228.42
F-actin-capping protein subunit alpha-2 OS=Homo sapiens OX=9606 GN=CAPZA2 PE=1 SV=3	P47755	CAPZA2	67	13	157	11	286	32.9	5.85	427.03	cell organization and biogenesis	non-structural extracellular;other membranes;cytosol;cytoskeleton;other cell component	cytoskeletal activity	7	0.395	0.997786	143.18	1.19361e+06	837305	188.86	255.21	4378.31	2283.78	1421.71	84428.4	92920.6	90612.2	340494	330362	306548				271820		145034	2.01129e+06	2.13241e+06	2.23547e+06	3203.6	4542.37	3502.06	1.20822e+06	1.06709e+06	1.20887e+06				324134
Hemicentin-1 OS=Homo sapiens OX=9606 GN=HMCN1 PE=1 SV=2	Q96RW7	HMCN1	6	23	50	23	5635	613	6.49	70.11	cell adhesion;cell cycle OR cell proliferation;cell organization and biogenesis;other biological processes	extracellular matrix;plasma membrane;other membranes;other cell component	other molecular function	0	1.311	0.997786	123.35	6.12345e+06	419611	148.48	103.13	51339.4	54383.5	59655.7	73007.7	43476.7	114835	7657.2	3655.94					5.43288e+06	6.06839e+06	5016489	2.22083e+06	2.3996e+06	2.51055e+06	39208.7	40190.9	39139.3	2.8698e+06	2.65812e+06	2.54295e+06	7152.05	6101.71	5931.61	282724
Protein S100-A7 OS=Homo sapiens OX=9606 GN=S100A7 PE=1 SV=4	P31151	S100A7	55	9	221	6	101	11.5	6.77	422.52	stress response;developmental processes;other biological processes	non-structural extracellular;cytosol;ER/Golgi;nucleus;other cytoplasmic organelle;other cell component	signal transduction activity or receptor binding;other molecular function	2	0.279	0.864578	136.52	268611	8.99674e+06	116.66	250.12	2253.37			13465.5	13511.9					1056.08			1.07629e+06	924952	1.07198e+06				7879.87	8809.87	8320.67				10413.2	10692.1	11519.5
Cellular retinoic acid-binding protein 2 OS=Homo sapiens OX=9606 GN=CRABP2 PE=1 SV=2	P29373	CRABP2	62	8	196	8	138	15.7	5.4	472.38	cell organization and biogenesis;other metabolic processes;transport;developmental processes;signal transduction;other biological processes	cytosol;ER/Golgi;nucleus;other cell component	other molecular function	3	0.826	0.997786	140.56	7.94981e+06	5.18363e+06	77.72	119.19	88689.2	84553.9	80428.6	1.14981e+06	1.14394e+06	1.14704e+06		4385.43	17491.7	4056.34	3780.89	3508.03	2.43653e+06	2.70291e+06	2.62264e+06	281522	305779	395392	129128	132396	128689	263437	403168	256616	5827.3	1944.67	1826.66	142248
cDNA, FLJ94440, highly similar to Homo sapiens chaperonin containing TCP1, subunit 6A (zeta 1)(CCT6A), mRNA OS=Homo sapiens OX=9606 PE=2 SV=1	B2R9K8		48	18	117	13	531	57.9	6.8	195.6	other biological processes	other cell component	other molecular function	0	1.213	0.997786	130.67	3.2738e+06	430458	86.9	118.79	20854.5	18942.8	23171.2	444906	531347	509209				3238.75	3661.43	3965.4	939653	1.0374e+06	995182				45603.7	47934.1	44086.9	103639		193111	10751.6	9141.05	10970.6	83522.8
WAP four-disulfide core domain protein 2 OS=Homo sapiens OX=9606 GN=WFDC2 PE=1 SV=2	Q14508	WFDC2	61	6	836	6	124	13	4.84	2174.45	protein metabolism;stress response;other biological processes	non-structural extracellular	enzyme regulator activity	0	0.033	0.000174589	145.89	5.96049e+06	4.26986e+08	211.65	74.37	109968	63212.8	66601.3	19086.8		46215.3	10787.6	5996.91	5409.98	141228	61515.4	52012.7	2.86479e+06	2.94948e+06	3.04321e+06	154318	178189	197130	39595.5	44180.8	43214.3	122057	99591.6	91240.7	32643.4	29015.1	29380	141340
Ras-related protein Rap-1A OS=Homo sapiens OX=9606 GN=RAP1A PE=1 SV=1	P62834	RAP1A	79	14	273	4	184	21	6.67	608.55	developmental processes;signal transduction;other biological processes	plasma membrane;other membranes;cytosol;cytoskeleton;other cytoplasmic organelle;other cell component	enzyme regulator activity;other molecular function	33	0.745	0.997786	134.06	371755	584317	101.25	87.73			4990.24	160444	152745	125504				783.188			376461	219775	518292	54266.1	21442.1		2146.58	1395.07	1211.94	30676.5	21523.2	64969.2	1442.14
Malate dehydrogenase, cytoplasmic OS=Homo sapiens OX=9606 GN=MDH1 PE=1 SV=4	P40925	MDH1	50	16	250	16	334	36.4	7.36	551.23	other metabolic processes	cytosol;cytoskeleton	other molecular function	8	1.066	0.997786	143.28	5.76095e+06	5.46975e+06	98.82	49.94	79535.8	74090.8	73911	1.03484e+06	1016736	997644	7551.02	6342.76	5272.68	3020.03	2396.32	3783.67	1.73876e+06	2.021e+06	1.65346e+06	75014.5	69377.4	64186.7	94344.8	98951.6	100925	1.58204e+06	1.64381e+06	1.48325e+06	52394.8	53711.9	51116.5	574086
Fermitin family homolog 3 OS=Homo sapiens OX=9606 GN=FERMT3 PE=1 SV=1	Q86UX7	FERMT3	37	19	103	19	667	75.9	6.98	235.57	cell adhesion;cell organization and biogenesis;signal transduction;other biological processes	non-structural extracellular;cytoskeleton;other cell component	signal transduction activity or receptor binding	2	0.665	0.997786	138.06	221794	1.04975e+06	224.38	152.63		11458	2147.38										534525	317385	316431				3101.16	2843.36	2433.78	322186	430372	350548			814.449
Carbonyl reductase [NADPH] 1 OS=Homo sapiens OX=9606 GN=CBR1 PE=1 SV=3	P16152	CBR1	62	14	182	11	277	30.4	8.32	409.75	other metabolic processes;other biological processes	cytosol	other molecular function	4	0.471	0.997786	141.2	189925	1.85884e+06	129.57	76.03	27697.9	17113.8		183309	219263	202415							663304	937972	992308							30617.3						43557.3
Fascin OS=Homo sapiens OX=9606 GN=FSCN1 PE=1 SV=3	Q16658	FSCN1	38	16	107	16	493	54.5	7.24	219.42	cell organization and biogenesis;other biological processes	plasma membrane;other membranes;cytosol;cytoskeleton;other cell component	cytoskeletal activity;other molecular function	2	1.497	0.997786	139.29	4.79797e+06	387214	140.87	163.28	14672.3	12046.8	9117.38	345655	401042	374981	169607	176679	155716				1.18814e+06	1.08448e+06	1.15717e+06	1554391	1.5896e+06	1.64046e+06	11002.3	11212.9	12345.8	1.63952e+06	1.65833e+06	1.71283e+06	35850.3	34402.3	32705.9	281244
Heterogeneous nuclear ribonucleoproteins C1/C2 OS=Homo sapiens OX=9606 GN=HNRNPC PE=1 SV=1	B4DY08	HNRNPC	50	17	158	17	288	32	8.72	288.33			nucleic acid binding activity	0	1.437	0.997786	143.86	6.07246e+06	669052	124.73	115.9	125484	113694	117484	390333	415439	366476	51741	54927.7	48623.8	2613.94	2217.59	2340.99	2.40717e+06	2.38074e+06	2.60219e+06	199785	32110.8	37408.4	126380	131193	126539				2708.09	4453.32	3737.63
ADP-ribosylation factor 1, isoform CRA_a OS=Homo sapiens OX=9606 GN=ARF1 PE=3 SV=1	A0A024R3Q0	ARF1	75	10	195	1	181	20.7	6.8	545.77	cell cycle OR cell proliferation;cell organization and biogenesis;transport	cytosol;cytoskeleton;ER/Golgi;other cell component	other molecular function	3	1.107	0.997786	111.13	182094	155335	84.54	141.84		3368.39	1807.33										263247		151771				4049.53	1678.03
Heterogeneous nuclear ribonucleoprotein U-like protein 2 OS=Homo sapiens OX=9606 GN=HNRNPUL2 PE=1 SV=1	Q1KMD3	HNRNPUL2	30	17	90	17	747	85.1	4.91	214.03		nucleus		0	1.009	0.997786	131.02	1.74037e+06	475579	174.65	105.76	8503.16		7699.78	161572	217511	206336	104548	96893.2	86221.3				310596	220119	313910	366587	322189	326908	8553.21	8888.32	10462.5	888962	1.03848e+06	980787				33493.8
Flotillin OS=Homo sapiens OX=9606 GN=FLOT2 PE=2 SV=1	Q6FG43	FLOT2	44	15	117	15	379	41.7	5.29	272.63		plasma membrane;other membranes;other cytoplasmic organelle		2	0.601	0.997786	141	260633	2.59496e+06	189.92	82.36		6885.23	3034.31			16288.7		12998.9	18790.5	4068.07			4.50544e+06	4.54041e+06	4.50243e+06					2486.07	1345.85				14124.2	10519.5	10919.9
T-complex protein 1 subunit delta OS=Homo sapiens OX=9606 GN=CCT4 PE=1 SV=4	P50991	CCT4	44	17	132	17	539	57.9	7.83	232.53	transport;other biological processes	cytosol;cytoskeleton;nucleus;other cell component	other molecular function	7	1.143	0.997786	139.59	973896	1.70523e+06	124.83	101.44	24184.5	29683.1	11231.8	543727	567924	596668				8156.05	5521.39	7542.4	980370	956888	1.07071e+06				66361.3	69118.1	72801.5				22810.6	5267.62	6432.93
Alpha-actinin-4 (Fragment) OS=Homo sapiens OX=9606 GN=ACTN4 PE=1 SV=1	K7EJH8		60	11	172	1	182	21.4	6.7	442.84				0	0.287	0.439371	133.72	145167	476334	92.26	103.94						25832.2							200441	189367
Twinfilin-2 OS=Homo sapiens OX=9606 GN=TWF2 PE=1 SV=2	Q6IBS0	TWF2	45	14	130	12	349	39.5	6.84	280.04	cell organization and biogenesis;other biological processes	cytoskeleton;other cell component	cytoskeletal activity;other molecular function	2	0.604	0.997786	136.18	1.42139e+06	864414	138.33	135.19				85394.5	87638.9	45006.5	23418.6	19141.2	17882.9	2405.5			528725	378861	324365	791609	865296	704229				1.84675e+06	1.8438e+06	1.93185e+06		680.539		942099
Lipolysis-stimulated lipoprotein receptor OS=Homo sapiens OX=9606 GN=LSR PE=1 SV=4	Q86X29	LSR	29	16	196	16	649	71.4	7.97	387.9	cell organization and biogenesis;developmental processes;other biological processes	non-structural extracellular;plasma membrane;other membranes;other cell component		2	0.356	0.997786	142.18	942600	3.41768e+06	134.89	110.08	10220	6075.9	8910.99	25153	15323.7	17664.2	19919	10784.8					451305	338606	446126	133866	133604	167385	15808	15517.3	22797.8	351559	305161	97091.5	1165.26	6589.81	1064.31	347210
ADP-ribosylation factor 3 OS=Homo sapiens OX=9606 GN=ARF3 PE=1 SV=2	P61204	ARF3	75	10	187	1	181	20.6	7.43	529.76	transport	plasma membrane;other membranes;ER/Golgi;other cell component	other molecular function	3	1.159	0.997786	104.68	190875	146203	193.41	101.59										2669.3
Neutrophil cytosol factor 4 OS=Homo sapiens OX=9606 GN=NCF4 PE=1 SV=2	Q15080	NCF4	51	15	90	15	339	39	6.83	219.63	other metabolic processes;transport	plasma membrane;other membranes;cytosol;other cytoplasmic organelle;other cell component	enzyme regulator activity;other molecular function	9	0.593	0.997786	130.56	227204	1.24099e+06	141.56	144.13	5679.3	5255.31	5617.37	20268.7	3627.23		4350.87	4659.42	2991.14	743.948			285230	253550	145142				1703.34
Eukaryotic translation initiation factor 5A (Fragment) OS=Homo sapiens OX=9606 GN=EIF5A PE=1 SV=8	I3L397	EIF5A	54	10	172	10	146	16	5	378.9	protein metabolism;other metabolic processes;transport;other biological processes	other membranes;ER/Golgi;nucleus	translation activity;nucleic acid binding activity	1	0.647	0.997786	142.91	1.86332e+06	1.46121e+06	97.75	97.98	39772.5	31218.8		423070	481431	462819				1003.96	987.248	701.427	848926	1.02116e+06	1.00687e+06				19796.6	17489.2	22009.4	63178.4		119375	1692.61	1532.45	2018.85	49028.4
Thyroxine-binding globulin OS=Homo sapiens OX=9606 GN=SERPINA7 PE=1 SV=2	P05543	SERPINA7	42	13	124	13	415	46.3	6.3	296.29	transport;other biological processes	non-structural extracellular	enzyme regulator activity	0	0.612	0.997786	138.1	237487	883183	174.84	133.12	7280.95	10358.6	1354.71	46286.4	21183.8	45187.7							582468	307771	545145										1692.28			98373.7
Actin-related protein 2 OS=Homo sapiens OX=9606 GN=ACTR2 PE=1 SV=1	P61160	ACTR2	31	10	188	10	394	44.7	6.74	441.13	cell cycle OR cell proliferation;cell organization and biogenesis;stress response;transport;other biological processes	non-structural extracellular;cytosol;cytoskeleton;nucleus;other cytoplasmic organelle;other cell component	cytoskeletal activity;other molecular function	8	0.853	0.997786	145.54	5.41926e+06	2.66908e+06	129.04	137.06	3521.95	8813.05	8277.04	366454	385407	366133	5268.15	7673.6	7824.42			693.142	2.12696e+06	2.10474e+06	1.78992e+06	183446	291255	174605	9524.34	9466.28	9030.81	247014	350862	332419	884.11		1201.06	612194
Complement decay-accelerating factor OS=Homo sapiens OX=9606 GN=CD55 PE=1 SV=2	H7BY55		27	14	265	11	550	58.9	8.78	591.69				0	0.316	0.936401	144.75	215021	3.65698e+06	190.71	108.92	8868.31	9107.65	11052.9		19072.9	8585.45							1.96717e+06	1.79434e+06	1.8905e+06				5844.32	4901.49	6523.5		29737.8					14784.4
Beta-actin-like protein 2 OS=Homo sapiens OX=9606 GN=ACTBL2 PE=1 SV=2	Q562R1	ACTBL2	34	10	840	3	376	42	5.59	1730.43	cell organization and biogenesis;developmental processes;other biological processes	other membranes;cytoskeleton;nucleus;other cell component	cytoskeletal activity;other molecular function	0	0.42	0.997786	137.63	8.03354e+07	4.26683e+08	133.06	98.48	6.12366e+06	6.00399e+06	6.1256e+06	7.43239e+07	7.62616e+07	7.50047e+07	52837.9	41747.3	55092.3	266413	86828.5	84179.3	2.02896e+08	1.67682e+08	1.85271e+08	199162	172746	150988	2.08832e+06	1.96534e+06	1.86996e+06	345909	376753	443179	400807	400414	429037	145657
Superoxide dismutase [Cu-Zn] OS=Homo sapiens OX=9606 GN=SOD1 PE=1 SV=2	P00441	SOD1	75	9	133	9	154	15.9	6.13	383.79	cell organization and biogenesis;other metabolic processes;stress response;transport;developmental processes;other biological processes	non-structural extracellular;cytosol;mitochondrion;nucleus;other cytoplasmic organelle;other cell component	other molecular function	14	0.805	0.999876	144.24	5.20107e+06	9.04131e+06	111.78	181.95	40836.1	39463.8	46667.9	1.42905e+06	1.50676e+06	1.56762e+06				9577.72	6966.01	7901.98	3.20108e+06	3.49666e+06	3.47882e+06				153238	155779	156569				124602	120182	124054
Heterogeneous nuclear ribonucleoprotein R OS=Homo sapiens OX=9606 GN=HNRNPR PE=1 SV=1	O43390	HNRNPR	30	15	160	1	633	70.9	8.13	234.11	RNA metabolism OR transcription;other metabolic processes	ER/Golgi;nucleus;other cell component	nucleic acid binding activity	3	1.711	0.814869	141.19	311325	233268	149.25	142.49	7807.62	10212.8	9179.02	372218	392114	371283							566189		495054		297730	136279										120518
Collagen, type XVIII, alpha 1, isoform CRA_d OS=Homo sapiens OX=9606 GN=COL18A1 PE=4 SV=1	D3DSM4	COL18A1	20	16	162	16	1336	135.4	6.47	408.78	cell organization and biogenesis	ER/Golgi;other cell component		0	0.621	0.997786	129.75	2.30308e+06	1.51276e+06	81.93	58.99	65770.6	55171.7	61871.1	105255	56037.4	78695.1	6982.99		9429.56				1.04342e+06	653458	664300				13918.4	8911.77	12921.5	135367	150358	204738		7578.57		51716.3
Spectrin beta chain, non-erythrocytic 2 OS=Homo sapiens OX=9606 GN=SPTBN2 PE=1 SV=3	O15020	SPTBN2	11	19	77	17	2390	271.2	6.11	139.03	cell organization and biogenesis;transport;developmental processes;other biological processes	plasma membrane;other membranes;cytosol;cytoskeleton;other cell component	cytoskeletal activity;other molecular function	5	0.789	0.997786	131.31	584170	2.47454e+06	158.27	73.46				53129.2	41366.4	54114.1							370552	156033	129984	177506	190636	207052	1651.62	4502.17		567387	558924	489515				457511
Phosphoglucomutase-2 OS=Homo sapiens OX=9606 GN=PGM2 PE=1 SV=4	Q96G03	PGM2	26	17	82	17	612	68.2	6.73	169.27	other metabolic processes	non-structural extracellular;cytosol;other cell component	other molecular function	7	0.795	0.997786	136.79	1.12234e+06	1.4598e+06	325	87.46	8997.02	14066	8084.29	165802	186429	163935		7522.55		221148	62263.3	36726	466882	692262	333888				6969.11	5271.65	6449.33	145235	102462	128960	2236.62	1867.73	1933.87
Interleukin-1 receptor type 1 OS=Homo sapiens OX=9606 GN=IL1R1 PE=1 SV=1	P14778	IL1R1	27	15	148	15	569	65.4	7.83	350.31	stress response;signal transduction;other biological processes	non-structural extracellular;plasma membrane;other membranes	signal transduction activity or receptor binding;other molecular function	14	0.663	0.997786	135.22	1.39713e+06	739003	153.85	111.58				124135	87609.4		8407.36			2239.08	2514.1	2625.66	93968.9	111938						7012.52	2798.49	328824	240908	255238	289287	284762	273437	309940
Plakophilin-3 OS=Homo sapiens OX=9606 GN=PKP3 PE=1 SV=1	Q9Y446	PKP3	31	20	78	20	797	87	9.32	122.28	cell adhesion;cell organization and biogenesis;other biological processes	plasma membrane;other membranes;nucleus;other cell component	other molecular function	2	0.771	0.997786	131.79	3.55371e+06	1.57183e+06	75.95	78.37	70675.9	65721.3	63726.9	254509	208891	299648	4144.6		3857.46	1304.95		2204.83	351073	579080	408823	124638	86303	117175	19557.6	18925.7	14805.4	350065	308038	324486	1608.31	1285.18		92757
Isoform 2 of Extracellular matrix protein 1 OS=Homo sapiens OX=9606 GN=ECM1	Q16610-2	ECM1	54	15	112	1	415	46.1	6.39	240.29				0	0.632	0.997786	108.35	201124	234360	262.65	101.63										4593.02
Probable phospholipid-transporting ATPase IH OS=Homo sapiens OX=9606 GN=ATP11A PE=1 SV=3	P98196	ATP11A	27	21	69	20	1134	129.7	6.6	142.34	cell organization and biogenesis;transport;developmental processes;other biological processes	plasma membrane;other membranes;ER/Golgi;other cytoplasmic organelle;other cell component	transporter activity;other molecular function	4	0.8	0.997786	124.78	489031	1.15704e+06	150.15	169.98		12179.5	6950.22	14754.6	20545.8	22602.8							1.56769e+06	1.91456e+06	2.15835e+06	611496	437215	531737	4258.33	1203.56		474459	579451	468909	1660.98	1942.92	1745.37	69863.2
cAMP-dependent protein kinase catalytic subunit alpha OS=Homo sapiens OX=9606 GN=PRKACA PE=1 SV=2	P17612	PRKACA	47	15	137	5	351	40.6	8.79	359.57	cell organization and biogenesis;protein metabolism;RNA metabolism OR transcription;other metabolic processes;stress response;developmental processes;signal transduction;other biological processes	plasma membrane;other membranes;cytosol;cytoskeleton;mitochondrion;nucleus;other cell component	kinase activity;other molecular function	68	0.499	0.997786	142.12	1.49565e+06	1.96812e+06	115.18	57.18	25091.4	23146.3	25003.3	307921	345401	320353	6216.33	3310.88	3618.53				418715	444821	440790	65879.7	44908.5	61918.6	42745.9	48049	54277.2	27779	27278.7	17911.7	5882.12	5884.5	5714
Beta-N-acetylhexosaminidase (Fragment) OS=Homo sapiens OX=9606 GN=HEXA PE=2 SV=2	Q9BVJ8	HEXA	48	17	174	2	409	47.1	5	354.84	other metabolic processes	other cytoplasmic organelle	other molecular function	0	0.623	0.997786	126.76	250651	1.23865e+06	112.22	99.89	6528.64	7066.07	3390.14	47571.7	42061.2	39595.3				2034.62			384757	375575	418852				1237.07	1877.55	2265.23
Thymidine phosphorylase OS=Homo sapiens OX=9606 GN=TYMP PE=2 SV=1	E5KRG5	TYMP	42	17	122	17	482	49.9	5.53	247.65	other metabolic processes		other molecular function	3	0.791	0.997786	136.44	2.73206e+06	3.83938e+06	74.27	67.75	9485.92	29113.2	26452.2	167269	191782	165701	3579.17			2010.59	2693.33	1426.94	321713	494789	563264	222206	209582	175189	16671.4	16723.4	16689.1	154448	173127	147368	1868.86	1932.33	2727.99	144984
Chloride intracellular channel protein 3 OS=Homo sapiens OX=9606 GN=CLIC3 PE=1 SV=2	O95833	CLIC3	65	11	101	11	236	26.6	6.43	196.11	other metabolic processes;transport;signal transduction;other biological processes	other membranes;nucleus;other cell component	transporter activity	0	0.366	0.936401	141.1	484093	1.61715e+06	184.64	78.06	7654.63	5622.64		4848.66	5823.28	4207.33	2.0339e+06	2.02619e+06	1.97634e+06				108826	118419	123045	3.85748e+06	3746061	3.66289e+06				5.54867e+06	5.68155e+06	5379260				1.23506e+07
Choline transporter-like protein 2 isoform 2 OS=Homo sapiens OX=9606 GN=SLC44A2 PE=3 SV=1	A0A088QF11	SLC44A2	24	15	156	1	704	79.9	8.57	362.26	other metabolic processes;transport	other membranes	transporter activity	0	0.267	0.499257	147.9	274979	1.39139e+06	275.14	105.66					31709.1	85704.5	490110	472851	456326	3869.45						674379	610703	553270						189678				120960
Malate dehydrogenase OS=Homo sapiens OX=9606 GN=MDH2 PE=2 SV=1	Q6FHZ0	MDH2	54	15	172	15	338	35.5	8.68	366.47	other metabolic processes		other molecular function	0	1.137	0.997786	144.42	322788	4.9493e+06	143.79	88.9	12138.6	10929.6	14246.2	566854	602046	586675							2.36559e+06	1.75591e+06	2.08997e+06				27516	25461.7	25428.1				4133.05	3364.93	3210.16
Tyrosine-protein kinase (Fragment) OS=Homo sapiens OX=9606 GN=LYN PE=2 SV=1	Q6NUK7	LYN	37	18	117	15	582	65.8	9.09	231.36	protein metabolism;other metabolic processes	other cell component	kinase activity;other molecular function	7	0.801	0.997786	131.23	888915	759788	173.65	80.9				10970.8			32736	36011.2	18955.1		1898.59	1090.03	85105.3	97941.8	86585.9	226301	245299	235623	10689.5			1.302e+06	1.51377e+06	1.39428e+06	4337.01	3138.49		39696.5
Coagulation factor XII-Mie OS=Homo sapiens OX=9606 PE=2 SV=1	Q8IZZ5		32	13	128	13	615	67.7	7.74	282.8		non-structural extracellular	other molecular function	1	0.934	0.997786	141	4.0336e+06	1.2044e+06	155.34	137.81	46234.2	20838.3	15823.3	148545	154975	174313	49118.9	55730.1	48606.6				1.81926e+06	1.28945e+06	1.51559e+06	208063	227633	155305	16260.5	16962.1	18866.8	1076309	1.48139e+06	586188	7755.01	11698.2	9704.37	1.93772e+06
Adenosylhomocysteinase OS=Homo sapiens OX=9606 GN=AHCY PE=1 SV=4	P23526	AHCY	39	15	165	13	432	47.7	6.34	309.32	other metabolic processes	cytosol;other cell component	other molecular function	10	1.195	0.997786	143.36	4.55006e+06	1.95473e+06	100.28	105.96	64765.9	93444	88822.6	649787	725912	745603	14021.5	6483.22	3966.38	5567.07	5179.53	4678.29	1.61747e+06	1.52938e+06	1.42604e+06		21347.2	24691.9	90601.7	109173	109112				39809.2	41517.5	41440.7
Insulin-like growth factor-binding protein 7 OS=Homo sapiens OX=9606 GN=IGFBP7 PE=1 SV=1	Q16270	IGFBP7	53	11	184	11	282	29.1	7.9	493.38	cell adhesion;stress response;developmental processes;other biological processes	ER/Golgi	other molecular function	5	0.249	0.535318	134.25	622894	2.51437e+06	113.32	87.01	13270.6	11688.5	22384.8	88340.6	85529.7	110118	5474.79	4977.47	5856.92				1.10872e+06	1.1639e+06	1.16349e+06				4430.91	4634.61	3998.79				3110.31	4345.88	2518
Integrin beta-1 OS=Homo sapiens OX=9606 GN=ITGB1 PE=1 SV=2	P05556	ITGB1	27	17	109	17	798	88.4	5.39	193.93	cell adhesion;cell cycle OR cell proliferation;cell organization and biogenesis;stress response;transport;developmental processes;signal transduction;other biological processes	plasma membrane;other membranes;other cytoplasmic organelle;other cell component	signal transduction activity or receptor binding;cytoskeletal activity;other molecular function	52	0.954	0.997786	137.31	2.87826e+06	541198	153.34	132.82	5256.14	5861.72	10019.3	190287	159313	168415	85970.9	89661.3	69078.5				151427	167999	123733	2.09643e+06	2.22295e+06	1.95397e+06	14376	15183	15426.1	323997	375007	337492			3702.05	393388
Heterogeneous nuclear ribonucleoprotein D (AU-rich element RNA binding protein 1, 37kDa), isoform CRA_d OS=Homo sapiens OX=9606 GN=HNRPD PE=4 SV=1	A1LU37	HNRPD	37	15	133	2	355	38.4	7.81	283.53	developmental processes;other biological processes	cytosol;nucleus;other cell component	nucleic acid binding activity;other molecular function	1	1.158	0.997786	131.09	830812	196399	100.85	272.09	45615.1	56034.9	70950.9	289127	344433	326058	7969.01	10671.3	8879.37				986212	1.53333e+06	1.62872e+06				28660.3	23787.8	25820
Histone H2B type 3-B OS=Homo sapiens OX=9606 GN=H2BU1 PE=1 SV=3	Q8N257	H2BU1	53	9	398	3	126	13.9	10.32	919.88	cell organization and biogenesis	cytosol;nucleus;other cell component	nucleic acid binding activity;other molecular function	42	1.595	0.997786	147.57	4.66474e+06	2.9775e+06	132.44	146.74	454725	449172	425163	4.0433e+06	4.03719e+06	4.20115e+06				13962.6	12883.6	14055.5	8.59004e+06	8.82809e+06	8.45855e+06				482504	482196	474162				13321.1	11102.4	10825.5
Epididymis secretory sperm binding protein OS=Homo sapiens OX=9606 PE=2 SV=1	A0A384P5K2		61	10	226	10	193	20.6	8.57	640.35			other molecular function	1	0.319	0.949242	143.62	1.12154e+06	7.88721e+06	113.21	96.33	22570.1	10447.4	23328.3	402636	510815	453647							300953	543294	243978	89692.5			18307.9	14788.3	14899.2		201582	74927.9			1572.65	78719.4
Beta-N-acetylhexosaminidase (Fragment) OS=Homo sapiens OX=9606 GN=HEXA PE=2 SV=1	A0A0S2Z3W3	HEXA	40	16	151	1	529	60.7	5.16	294.11	other metabolic processes	cytosol;other cytoplasmic organelle;other cell component	other molecular function	0	0.372	0.326433	121.75	144071	239542	67.2	112.7	2979.92
Elongation factor 1-alpha 1 OS=Homo sapiens OX=9606 GN=PTI-1 PE=2 SV=1	Q16577	PTI-1	34	12	249	1	398	42.8	8.34	473.56	protein metabolism;other metabolic processes		nucleic acid binding activity;other molecular function	0
Aldo-keto reductase family 1 member A1 OS=Homo sapiens OX=9606 GN=AKR1A1 PE=1 SV=3	P14550	AKR1A1	49	14	139	13	325	36.6	6.79	315.95	other metabolic processes;other biological processes	plasma membrane;other membranes;cytosol;other cell component	other molecular function	4	0.716	0.997786	139.85	1.98235e+06	2.06156e+06	89.33	79.02	16298.3	25959.3	30978.7	379199	411539	447603		8210.15	5249.87	1843.78			761754	664730	399048	81843.5	118236	72823.3	31671.7	35553.1	31463.5	57113.7		48547	6288.39	4140.83	4612.25
H.sapiens ras-related Hrab1A protein OS=Homo sapiens OX=9606 GN=RAB1A PE=2 SV=1	Q5U0I6	RAB1A	68	13	289	5	205	22.7	6.21	614.51	cell adhesion;transport;other biological processes	ER/Golgi;other cell component	other molecular function	0	0.418	0.997786	140.81	1.59043e+06	1.37822e+06	97.09	85.34	15860.2	15475.6	18126.8	236278	242997	265636				1660.15		1265.65	684122	700546	682651				25272.8	29360.3	27208.6		120142	83894.5				33396.5
Ras-related protein Rab-7a OS=Homo sapiens OX=9606 GN=RAB7A PE=1 SV=1	P51149	RAB7A	76	14	206	14	207	23.5	6.7	485.49	cell organization and biogenesis;protein metabolism;other metabolic processes;transport;other biological processes	plasma membrane;other membranes;cytosol;mitochondrion;ER/Golgi;other cytoplasmic organelle;other cell component	other molecular function	20	0.463	0.997786	141.99	2.17034e+06	1.78369e+06	95.3	112.12	11367.8	10561	9114.65	233451	259182	211202	4340.17	4861.48	3868.17	1310.08	1035.35		812220	583133	730240	46979.9		63099	3406.77	2812.42	2252.22	226071	228034	140532				203233
Glutamine synthetase OS=Homo sapiens OX=9606 GN=GLUL PE=1 SV=1	A0A2R8YDT1	GLUL	43	14	126	14	507	57.1	8.37	294.42	other metabolic processes;developmental processes	plasma membrane;other membranes;cytosol;mitochondrion	other molecular function	1	0.467	0.997786	135.43	2.30435e+06	4.71524e+06	156.92	90.58	13870.5	5760.41	13693.4	142892	137654	159400	11033.7	5722.67	4188.74	30733.4	13597.2	5784.8	160453	1.04805e+06	599741	81667.3	231214	94356.9	5486.91	8823.98	4023.74	256326	253981	347115		1099.19	1715.5
Maltase-glucoamylase, intestinal OS=Homo sapiens OX=9606 GN=MGAM PE=1 SV=2	E7ER45	MGAM	12	13	54	1	2753	311.8	5.41	143.54	other metabolic processes	plasma membrane;other membranes	other molecular function	3	0.768	0.997786	103.59	162249	208432	190.15	136.52			4114.13										105847															58652.8
Rho-related GTP-binding protein RhoC (Fragment) OS=Homo sapiens OX=9606 GN=RHOC PE=1 SV=8	Q5JR08	RHOC	69	10	229	3	188	21.5	6.58	571.53	stress response;signal transduction;other biological processes		other molecular function	2	0.514	0.997786	138.1	667550	1.62013e+06	141.25	79.38	12527.3	12082.4	11013.9	198616	238441	209646				9641.6			153627	335976	346765	114478			17903	16498.4	16095.8	71515.2					9050.69
Protein kinase C and casein kinase substrate in neurons protein 2 OS=Homo sapiens OX=9606 GN=PACSIN2 PE=1 SV=2	Q9UNF0	PACSIN2	38	15	94	15	486	55.7	5.2	207.13	cell organization and biogenesis;transport;other biological processes	plasma membrane;other membranes;cytosol;cytoskeleton;nucleus;other cytoplasmic organelle;other cell component	transporter activity;cytoskeletal activity;other molecular function	1	0.674	0.997786	139.47	2.46913e+06	2.5421e+06	108.74	124	9347.68	7821.59	6696.85	328782	288385	322591	19945.3	23798.4					491305	563507	652679	99414	114191	82931.3	5631.05	6111.51	3021.22	328477	371927	393766	22315.2	29742.8	23994.9
Maltase-glucoamylase (Fragment) OS=Homo sapiens OX=9606 GN=MGAM PE=3 SV=1	Q8TE24	MGAM	12	13	56	1	1734	196.8	5.44	147.23	other metabolic processes	other membranes	other molecular function	0	0.841	0.997786	133.41	233049	265180	259.82	114.89				35850.7	46846.7		15367.7	26003.1	7136.53				462384		469375				3081.6						3202.69
Vesicle amine transport protein 1 homolog (T californica), isoform CRA_a OS=Homo sapiens OX=9606 GN=VAT1 PE=4 SV=1	A0A024R1Z6	VAT1	46	11	168	11	393	41.9	6.29	444.63		other membranes;mitochondrion	other molecular function	0	0.581	0.997786	140.6	5.32929e+06	4.51909e+06	144.49	177.14	53079.5	49915.3	37879.1	416994	398350	478364				1800.36	2095.95	2505.86	888030	824355	737641	723977	710958	730251	37635	38264.7	45634.6	2.25088e+06	2180158	2.09968e+06				335570
Poly(rC)-binding protein 1 OS=Homo sapiens OX=9606 GN=PCBP1 PE=1 SV=2	Q15365	PCBP1	62	16	183	10	356	37.5	7.09	405.94	other biological processes	cytosol;nucleus;other cell component	nucleic acid binding activity;other molecular function	3	0.914	0.997786	137.66	499841	1.19171e+06	136.33	92.18	15529.7	17454	47371.4	1.36235e+06	1.46036e+06	1.38016e+06				11242.9	13440.5	12723.5	1.74098e+06	1.29478e+06	1.27808e+06				107706	114835	118325						2150.53
Collagen, type V, alpha 1, isoform CRA_a OS=Homo sapiens OX=9606 GN=COL5A1 PE=4 SV=1	A0A024R8E5	COL5A1	13	14	73	14	1838	183.4	5.06	156.22	cell organization and biogenesis;developmental processes;other biological processes	extracellular matrix;ER/Golgi;other cell component	extracellular structural activity	0	0.852	0.999173	126.53	543067	2.47468e+06	103.01	67.67	13546.1	4737.66	2974.69	169251	150094	135536				970.633			756627	865791	799795				9245.87	11351.4	8591.79	30464.5	43121.5	169767	2834.54	2874.27	3606.2
Cortactin, isoform CRA_c OS=Homo sapiens OX=9606 GN=CTTN PE=4 SV=1	A0A024R5M3	CTTN	42	18	95	18	513	57.4	5.33	154.2	cell organization and biogenesis	other cell component		1	0.598	0.997786	137.02	223069	648489	144.21	193.65				39164.1	79154.5	60820.8	6205.18			1163.26			288339		485884		71116	104045										131255
Core histone macro-H2A.1 OS=Homo sapiens OX=9606 GN=MACROH2A1 PE=1 SV=4	O75367	MACROH2A1	41	13	147	11	372	39.6	9.79	325.39	cell organization and biogenesis;other biological processes	nucleus;other cell component	enzyme regulator activity;nucleic acid binding activity;other molecular function	2	0.991	0.997786	142.6	7.8584e+06	4.11753e+06	152	131.61	77807.5	72432.8	55891.6	613863	709937	708790	167478	154217	177190	2525.26	3681.17	2654.61	1.06152e+06	716198	1.06881e+06	2.654e+06	2.4687e+06	2.63695e+06	86333.7	98066.3	87384.7	7.0938e+06	8.10263e+06	7.15599e+06	2661.95		2471.78
Low-density lipoprotein receptor relative with 11 ligand-binding repeats OS=Homo sapiens OX=9606 GN=SORL1 PE=3 SV=1	A0A024R3H2	SORL1	11	18	66	18	2214	248.3	5.53	124.57	transport	non-structural extracellular;plasma membrane;other membranes;ER/Golgi;other cytoplasmic organelle		0	0.892	0.997786	131.23	205009	294967	159.85	95.74							6378.38		5709.12							26900.9		32506.7				262852	174841	154306				155795
Chitotriosidase-1 OS=Homo sapiens OX=9606 GN=CHIT1 PE=1 SV=1	Q13231	CHIT1	46	15	86	15	466	51.6	6.96	214.4	other metabolic processes;other biological processes	non-structural extracellular;other cytoplasmic organelle;other cell component	other molecular function	2	0.748	0.997786	135.6	569469	2.14731e+06	91.04	103.96	5760.77		21348		46489.5	47138.9				708.8			744748	753018	378159				5450.02	3633.67	1932.38	46529.7		47958.5	9431.64	8050.78	8624.87
Cell division control protein 42 homolog OS=Homo sapiens OX=9606 GN=CDC42 PE=1 SV=2	P60953	CDC42	63	10	325	9	191	21.2	6.55	703.11	cell-cell signaling;cell organization and biogenesis;protein metabolism;other metabolic processes;stress response;transport;developmental processes;signal transduction;other biological processes	plasma membrane;other membranes;cytosol;cytoskeleton;ER/Golgi;other cytoplasmic organelle;other cell component	signal transduction activity or receptor binding;other molecular function	60	0.207	0.52629	139.4	4.05908e+06	1.05831e+07	84.67	76.71	104898	106952	95668.7	798534	767845	803665	4055.53			10663.7	2880.51		2.57637e+06	2.81115e+06	2.8506e+06	69134.5	82951.8	50006.7	55792.1	63900.7	56696			84837.8	9150.57	16629.6	11348.8	75358.3
Serine/threonine-protein phosphatase PP1-beta catalytic subunit OS=Homo sapiens OX=9606 GN=PPP1CB PE=1 SV=3	P62140	PPP1CB	59	15	133	5	327	37.2	6.19	268.9	cell cycle OR cell proliferation;protein metabolism;other metabolic processes;signal transduction;other biological processes	plasma membrane;other membranes;cytosol;nucleus;other cell component	other molecular function	18	0.947	0.997786	127.06	214227	498003	111.52	215.25	3969.73	3415.19		49468.7	40814	46598.6				982.801	984.559			120195					10278.4		8887.97	32641						24265.1
Uncharacterized protein DKFZp686A13234 (Fragment) OS=Homo sapiens OX=9606 GN=DKFZp686A13234 PE=2 SV=1	Q6MZS5	DKFZp686A13234	31	15	152	1	613	68.3	8.91	213.91			nucleic acid binding activity	1	0.579	0.997786	123.7	171596	287906	279.4	58.9				17326.7	12365.3	21459.9							219379	185276	180817							779314	810186	620382
ADP-ribosylation factor 4 OS=Homo sapiens OX=9606 GN=ARF4 PE=1 SV=3	P18085	ARF4	76	9	175	6	180	20.5	7.14	489.79	cell organization and biogenesis;protein metabolism;other metabolic processes;transport;developmental processes;other biological processes	plasma membrane;other membranes;cytosol;ER/Golgi;other cell component	signal transduction activity or receptor binding;enzyme regulator activity;other molecular function	4	0.621	0.997786	141.75	576919	2.65927e+06	132.83	84.96		35711.5	34991.3	235270	228024	203693				3386.19	4650.5	4289.99	1.05378e+06	859360	790275				58286.2	61033.5	59363.3				3751.12	3487.15	4566.27
CD5 antigen-like OS=Homo sapiens OX=9606 GN=CD5L PE=1 SV=1	O43866	CD5L	41	12	173	12	347	38.1	5.47	383.52	protein metabolism;other metabolic processes;stress response;transport;other biological processes	non-structural extracellular;plasma membrane;other membranes;other cell component	other molecular function	0	0.661	0.997786	143.18	1.4576e+06	1.19179e+06	141.02	120.95	79565	73058.8	71167.1	929390	975768	907138	6470.15						235093	211961	217633			59239.5	10674.4	11663.7	5052.63	157596	152928	90676.2	9444.33	6474.52	7614.06
Metalloreductase STEAP4 OS=Homo sapiens OX=9606 GN=STEAP4 PE=1 SV=1	Q687X5	STEAP4	38	13	134	13	459	51.9	9.29	376.51	cell organization and biogenesis;other metabolic processes;transport;other biological processes	plasma membrane;other membranes;ER/Golgi;nucleus;other cytoplasmic organelle	other molecular function	2	0.282	0.688698	141.24	178862	2.8482e+06	64.84	81.83	2250.22	1539.94		21485	38091.4	24156.9							104033						2109.69		1380.01
Ectonucleoside triphosphate diphosphohydrolase 3 OS=Homo sapiens OX=9606 GN=ENTPD3 PE=1 SV=2	O75355	ENTPD3	45	16	115	16	529	59.1	6.42	232.94	other metabolic processes	plasma membrane;other membranes	other molecular function	2	0.669	0.997786	137.32	202789	794281	178.89	97.35	5163.47		4923.67				7754.03									758553	562577	355241					421570					471801
Bactericidal permeability-increasing protein OS=Homo sapiens OX=9606 GN=BPI' PE=3 SV=1	A2NX48	BPI'	45	9	98	1	250	27.5	9.55	273.17	stress response;other biological processes	non-structural extracellular;other membranes	other molecular function	0	0.733	0.997786	143.11	304756	559149	202.9	206.22	9495.01	3922	8069.74	132092	103484	97633.3							3.08023e+06	3.60123e+06	3.41152e+06				8810.4	9251.97	10201.5				5820.43	3556.06	3975.29
Tubulin beta-6 chain OS=Homo sapiens OX=9606 GN=TUBB6 PE=1 SV=1	Q9BUF5	TUBB6	49	14	204	5	446	49.8	4.88	391.98	cell cycle OR cell proliferation;cell organization and biogenesis	non-structural extracellular;cytoskeleton;other cell component	cytoskeletal activity;other molecular function	34	1.192	0.997786	122.9	263682	216749	232.24	88.93				182222	215083	157828							250234	251993	213591				10036.3	11787.6	13014.5	23706.9					3610.58	577763
Glutamate dehydrogenase 1, mitochondrial OS=Homo sapiens OX=9606 GN=GLUD1 PE=1 SV=2	P00367	GLUD1	39	17	105	17	558	61.4	7.8	157.6	other metabolic processes;other biological processes	mitochondrion;ER/Golgi;other cell component	other molecular function	7	1.152	0.997786	134.7	6.85042e+06	972070	110.14	89.71	21392.2	32631.3	33339.4	369315	399518	424982	56019.4	66272.4	58417	2702.86	3331.96	1757.28	890202	928868	764066	193995	222042	246145	67648.3	73624.5	73389.4	539506	425136	465422	19921.1	18660.9	21701.4	853994
Interleukin enhancer-binding factor 2 OS=Homo sapiens OX=9606 GN=ILF2 PE=1 SV=1	B4DY09	ILF2	49	13	79	13	352	38.9	4.94	153.58		nucleus		1	0.962	0.997786	130.84	223896	840525	123.22	119.47	17386	12864.1	12635.8	252858	237618	205386				2157.42			434774	458167	477837		4224.78		6612.71	7835.3	7137.72
Calmodulin-like protein 5 OS=Homo sapiens OX=9606 GN=CALML5 PE=1 SV=2	Q9NZT1	CALML5	75	8	83	8	146	15.9	4.44	211.2	signal transduction;other biological processes	non-structural extracellular;other cell component	enzyme regulator activity;other molecular function	5	0.617	0.997786	140.19	198558	1.51665e+06	104.73	154.6				34040.8	40195.7	34312.4						642.06	169689	245141	233797				8415.38	8347.69	7981.77
Far upstream element-binding protein 2 OS=Homo sapiens OX=9606 GN=KHSRP PE=1 SV=4	Q92945	KHSRP	37	19	110	16	711	73.1	7.3	223.52	RNA metabolism OR transcription;other metabolic processes;transport;other biological processes	cytosol;nucleus;other cell component	nucleic acid binding activity	3	1.538	0.997786	136.82	3.93598e+06	1.1329e+06	102.88	143.92	62470.7	50400.7	63352.3	627779	590662	629515	43175.8	45151.2	30371.8	2507.31	3411.32	3135.43	661727	573946	1.16626e+06	28379	45147.5	31520.9	52842.1	54735.7	59059.9	133522	92684.5	131532				201925
Sulfotransferase OS=Homo sapiens OX=9606 GN=CHST6 PE=3 SV=1	A0A1I9LHJ0	CHST6	39	12	133	11	395	44	9.98	291.01	other metabolic processes	other membranes;ER/Golgi	other molecular function	0	0.638	0.997786	136.33	2.58901e+06	1.15075e+06	97.3	112.92	11053.4	17405.1	17955.8	169664	196741	172515	9123.61	12476.9	12714.2				935133	1.14527e+06	1.1686e+06	65374.1	19395	62826.8	13054.6	13283.3	13730.5	70757.4	71867.2	180708	1256.89	1055.16		202934
Serine/threonine-protein phosphatase PP1-alpha catalytic subunit OS=Homo sapiens OX=9606 GN=PPP1CA PE=1 SV=1	P62136	PPP1CA	53	14	129	4	330	37.5	6.33	268.04	cell adhesion;cell-cell signaling;cell cycle OR cell proliferation;cell organization and biogenesis;protein metabolism;other metabolic processes;stress response;developmental processes;signal transduction;other biological processes	plasma membrane;other membranes;cytosol;nucleus;other cell component	other molecular function	13	0.585	0.997786	134.87	229489	713343	116.84	57.99	10049.2	6055.63	8071.36	94578.1	79082.6	81195.9								214711	119770				8613.82	12117.1	11565.1				1487.23
Protein flightless-1 homolog OS=Homo sapiens OX=9606 GN=FLII PE=1 SV=2	Q13045	FLII	20	16	63	16	1269	144.7	6.05	135.65	cell organization and biogenesis;other biological processes	cytosol;cytoskeleton;nucleus;other cell component	cytoskeletal activity;other molecular function	1	0.629	0.997786	115.63	218240	2.51023e+06	161.56	102.97				132062	124814	150160					1272.71					185595	197558	209858	8188.68	10158.5	8685.61
Epididymis secretory sperm binding protein (Fragment) OS=Homo sapiens OX=9606 PE=2 SV=1	A0A384NQ35		64	14	99	14	247	28.5	6.02	176.01	other biological processes	other cell component		0	0.994	0.997786	141.11	5.13639e+06	1.29866e+06	94.49	116.57	42342.9	41254.1	41504	1.02711e+06	1.07626e+06	1.14251e+06	30226.5	30760.9	28821.7	5868.86	1322.77		2.28321e+06	1.81273e+06	2.02675e+06	75852.1	94304.8	65396.2	40693.5	38543.9	41305.4	180535			9167.96	10708.4	9669.33	104189
IGL c3913_light_IGKV2D-28_IGKJ2 (Fragment) OS=Homo sapiens OX=9606 PE=2 SV=1	A0A5C2GC73		59	5	158	0	112	12.2	7.12	545.66				0
RNA-splicing ligase RtcB homolog OS=Homo sapiens OX=9606 GN=RTCB PE=1 SV=1	Q9Y3I0	RTCB	30	13	89	3	505	55.2	7.23	136.6	RNA metabolism OR transcription;other metabolic processes;developmental processes	other membranes;cytosol;ER/Golgi;nucleus;other cell component	cytoskeletal activity;other molecular function	2	0.675	0.997786	141.9	648371	1.45962e+06	151.59	135.55	5413.19	5344.71	10042.5	123076	86838.5	107458					1323.43		148750	172886	103783	59099.9	22775.1	76032	4432.04	6644.95	3311.35	268529	355154	325031	3035.72	4392.39	4107.04	58877.9
Glutamine--fructose-6-phosphate transaminase (isomerizing) OS=Homo sapiens OX=9606 GN=GFPT1 PE=1 SV=1	A0A6I8PTT9	GFPT1	32	16	69	16	625	70.4	6.61	125.19	other metabolic processes		other molecular function	0	0.852	0.997786	132.21	203631	1.11242e+06	189.43	243.4	1436.63			20990.8	19216	21397.5																52115.5		129399
IgG H chain OS=Homo sapiens OX=9606 PE=2 SV=1	S6B2A6		35	8	878	3	300	32.1	7.25	2175.47	other biological processes	other membranes		0	1.2	0.997786	133.92	1.05477e+06	344419	168.56	107.08	8767.95	14174.2											105861	126795		1.8044e+06	2.18726e+06	1.83214e+06	6846.94	11775.8	12357.5	3.73164e+06	4.87102e+06	4867737	27345.9	22280.2	23724.7	842005
AP-1 complex subunit beta-1 OS=Homo sapiens OX=9606 GN=AP1B1 PE=1 SV=2	Q10567		22	18	92	4	949	104.6	5.06	157.97				0	0.733	0.997786	116.39	188248	408116	193.22	197.11			647.976	59247.7	62982.3	76537.8							267537	256681	110181					3317.25	3960.29				1052.16	781.564	831.469
CSTB protein OS=Homo sapiens OX=9606 GN=CSTB PE=2 SV=1	Q76LA1	CSTB	80	5	323	5	98	11.1	7.56	1022.68	other biological processes	cytosol;nucleus	enzyme regulator activity	0	0.118	0.114653	146.61	6.47674e+06	2.98418e+07	120.77	115.3	12925.6	15228.4	11154.9	987840	1.08337e+06	1.07299e+06				29863.7	3131.19	4572.78	1.24184e+07	1.20149e+07	1.20593e+07		146036		73518.7	73657.9	74806.3	34693.5	252021	289224	6418.35	4563.89	3820.32	168586
cDNA FLJ20242 fis, clone COLF6369 OS=Homo sapiens OX=9606 PE=2 SV=1	Q9NXI0		73	10	175	1	162	17.8	7.43	405.42				0	0.161	0.297171	102.91	1.64551e+07	1.01285e+08	88.18	173.04	202577	207742	215346	694776	729162	722669				48002	38618.9	45415.8	8.97011e+06	9.07153e+06	9.21965e+06	489129	222553	518930	159026	182695	192344	451094	1.21112e+06	959678	166845	167246	159524	106626
MYO1F variant protein OS=Homo sapiens OX=9606 PE=2 SV=1	B0I1T1		18	14	56	10	1098	124.7	9.16	117.68		cytoskeleton	cytoskeletal activity;other molecular function	0	0.861	0.997786	118.98	196398	233520	84.78	152.5	5222.87	2405.24						822.44		976.93						8740.55	14499	9362.81					17144.2
Protein kinase C delta type OS=Homo sapiens OX=9606 GN=PRKCD PE=1 SV=2	Q05655	PRKCD	28	13	61	12	676	77.5	7.75	152.77	cell cycle OR cell proliferation;cell organization and biogenesis;protein metabolism;other metabolic processes;stress response;transport;signal transduction;other biological processes	non-structural extracellular;plasma membrane;other membranes;cytosol;mitochondrion;ER/Golgi;nucleus;other cytoplasmic organelle;other cell component	enzyme regulator activity;kinase activity;other molecular function	44	0.723	0.997786	125.26	250268	479679	135.36	119.67	2912.15	3085.03	2629.84	95706.7	94230.4	99926.2	1444.63			1152.71	1117.1						12781.1	9168.21	20390.7	682.385	511.305			19127.1				92559.4
Galectin OS=Homo sapiens OX=9606 PE=2 SV=1	A0A384MR27		82	11	242	10	135	14.7	5.5	515.75	developmental processes;other biological processes	non-structural extracellular	other molecular function	0	1.451	0.997786	145.52	1.35353e+07	1.07039e+07	133.9	142.29	250968	247435	234203	9.62046e+06	9.60707e+06	9.23315e+06	11320.8	11321.3	8857.23	8624.23	8964.32	8952.45	1.41935e+07	1.45831e+07	1.3485e+07	340246	452404	379575	317885	319531	306235	398706	491284	545386	9582.1	9900.45	10694.7	218655
Choline transporter-like protein 2 OS=Homo sapiens OX=9606 GN=SLC44A2 PE=1 SV=3	Q8IWA5	SLC44A2	25	15	128	1	706	80.1	8.57	297.89	other metabolic processes;transport	plasma membrane;other membranes;mitochondrion	transporter activity	3	0.95	0.997786	135.57	221889	208065	257.86	129.38				107372	157228	134176							5.16955e+06	6763220	5979246
Nucleoside diphosphate kinase OS=Homo sapiens OX=9606 GN=NME1-NME2 PE=1 SV=1	Q32Q12	NME1-NME2	51	9	249	4	292	32.6	8.48	552.63	other metabolic processes	cytosol	kinase activity;other molecular function	0	0.579	0.997786	140.01	862016	2.69158e+06	125.77	87.96	27835.9	25415	29370.4	441395	557916	496489				2575.87			2.05259e+06	2.00848e+06	2.2748e+06				46147.1	51948.7	48676.5				7849.35	7204.55	7782.31
Solute carrier family 15 (H+/peptide transporter), member 2 OS=Homo sapiens OX=9606 GN=SLC15A2 PE=2 SV=1	Q86UE9	SLC15A2	20	13	183	2	729	81.7	8.16	394.17	transport	other membranes	transporter activity	0	0.477	0.997786	126.81	179581	369014	62.41	154.76
Coronin OS=Homo sapiens OX=9606 PE=2 SV=1	B3KN06		44	17	100	1	474	53.2	6.93	167.7	cell organization and biogenesis	cytoskeleton	cytoskeletal activity	0	1.362	0.915549	104.63	195315	146504	44.92	126.53														74129.8
IgG L chain OS=Homo sapiens OX=9606 PE=2 SV=1	S6BAN6		45	8	685	1	216	22.9	8.31	1689.63	other biological processes	other membranes		0	1.475	0.997786	147.99	1.47523e+08	8.62616e+07	89.44	123.64	4082301	4.24872e+06	4.41601e+06	1.66091e+07	1.61903e+07	1.64238e+07				129312	117881	121040	5.17549e+07	4.93487e+07	5.01366e+07				1.45712e+06	1.6015e+06	1.54872e+06				1.4317e+06	1.42789e+06	1.39389e+06
Nicotinate phosphoribosyltransferase OS=Homo sapiens OX=9606 GN=NAPRT PE=1 SV=2	Q6XQN6	NAPRT	34	12	90	12	538	57.5	5.68	193.66	other metabolic processes;stress response	non-structural extracellular;cytosol;other cytoplasmic organelle	other molecular function	3	1.109	0.997786	136.07	1.24849e+06	776552	265.56	130.7	6838.48	7414.13	8872.53	81671.4	85833.3	69878.9				913.146	681.99		248036	168514	138078	533616	591147	611449	5126.39	5020.3	5690.4	1.1191e+07	11238178	9.27601e+06	22704.9	13520.7	19614.9	282806
Uncharacterized protein DKFZp686E1899 OS=Homo sapiens OX=9606 GN=DKFZp686E1899 PE=2 SV=1	Q5HYL6	DKFZp686E1899	39	12	90	11	352	39.5	5.19	187.42	cell organization and biogenesis;developmental processes	cytoskeleton	cytoskeletal activity	0	0.601	0.997786	139.24	693137	1.44929e+06	98.64	111.42				96745.3	88132.9	91468.7	1995.63	2202.28	1402.23				247590	120631	271184	74816.3	65793.5	72159.3	914.117	904.597	681.469	109296		86161.6
Methanethiol oxidase OS=Homo sapiens OX=9606 GN=SELENBP1 PE=1 SV=2	Q13228	SELENBP1	43	17	115	17	472	52.4	6.37	218.09	transport	other membranes;cytosol;nucleus	other molecular function	1	1.646	0.997786	138.78	9.43146e+06	3.13282e+06	126.56	110.72	36032.3	39203	29842.2	568548	752119	619672	24076.3	22386.5	15004.3	4363.05	3145.08	3032.18	1.66429e+06	1.74937e+06	1.84665e+06	1.94841e+06	1.82697e+06	1.8731e+06	46010.5	45823.6	48188.6	2995906	3.03593e+06	2.99233e+06	39555.9	50733.3	44362.9	2.49053e+06
Myristoylated alanine-rich C-kinase substrate OS=Homo sapiens OX=9606 GN=MARCKS PE=1 SV=4	P29966	MARCKS	39	9	160	9	332	31.5	4.45	358.61	cell organization and biogenesis;developmental processes	plasma membrane;other membranes;cytoskeleton;nucleus;other cell component	cytoskeletal activity;other molecular function	2	0.88	0.997786	144.9	6.73228e+06	2.48465e+06	157.03	271.79	97457.3	95792.8	93551	1.01911e+06	1.22868e+06	1.16076e+06			1403.49	4803.98	6434.46	4122.72	1.71171e+06	1.74858e+06	1.85972e+06	319747	339444	275413	115628	138383	125188	594134	673747	528035	1300.05			2.36431e+06
Alpha-1,6-mannosylglycoprotein 6-beta-N-acetylglucosaminyltransferase A OS=Homo sapiens OX=9606 GN=MGAT5 PE=1 SV=1	Q09328	MGAT5	30	16	52	16	741	84.5	8.12	112.09	protein metabolism;other metabolic processes;other biological processes	other membranes;ER/Golgi	enzyme regulator activity;other molecular function	2	0.655	0.997786	129.79	228703	995148	150.78	169.62	20011	14438.4		272609	253827	267249						1904.22	267516	295926	198881				37422.4	35534	36566.4
Ras-related protein Rab-1B OS=Homo sapiens OX=9606 GN=RAB1B PE=1 SV=1	Q9H0U4	RAB1B	65	12	254	4	201	22.2	5.73	553.55	cell organization and biogenesis;other metabolic processes;transport;other biological processes	other membranes;cytosol;ER/Golgi;other cell component	other molecular function	6	0.631	0.997786	139.83	608861	801715	104.68	107.42	3679.94		2348.7	71181.2	67715.4	70843.1	3601.46	3618.33	2972.99	4133.57	747.316	705.83	559920	580827	493920				1007.21		835.47	21626.5	31716.7					12685.2
Transmembrane emp24 domain-containing protein 10 OS=Homo sapiens OX=9606 GN=TMED10 PE=1 SV=2	P49755	TMED10	46	12	93	12	219	25	7.44	216.31	cell organization and biogenesis;transport;other biological processes	plasma membrane;other membranes;ER/Golgi;other cell component	transporter activity;other molecular function	5	0.88	0.997786	135.15	226141	1.05671e+06	145.41	120.65	42762.5	32016.3	38900.2	829751	770032	875452				960.96			1.33004e+06	1.58685e+06	1.44175e+06				62511.5	62963.1	63486.1							29898
UTP--glucose-1-phosphate uridylyltransferase OS=Homo sapiens OX=9606 GN=UGP2 PE=1 SV=1	E7EUC7	UGP2	37	16	112	16	517	57.8	8.13	258.62	other metabolic processes		other molecular function	1	0.69	0.997786	137.23	2.40377e+06	3.73672e+06	120.86	121.27	49568.6	58287.6	52571.7	239874	240920	230679				5459.91	1916.87	1939.35	4.16804e+06	4.10239e+06	3.83968e+06		38403.4	59898.5	31323.5	32314.7	33428				9535.18	7089.53	9659
Beta-globin (Fragment) OS=Homo sapiens OX=9606 GN=HBB PE=3 SV=1	Q14484	HBB	85	7	1238	1	61	6.7	4.88	2564.09	transport	cytosol	other molecular function	0
Zyxin OS=Homo sapiens OX=9606 GN=ZYX PE=1 SV=1	Q15942	ZYX	38	13	104	13	572	61.2	6.67	238.38	cell adhesion;cell-cell signaling;cell organization and biogenesis;stress response;signal transduction;other biological processes	plasma membrane;other membranes;cytosol;cytoskeleton;nucleus;other cell component	other molecular function	2	0.834	0.997786	137.13	989329	1.14069e+06	166.72	113.19	14775.9	15680	4867.48	220717	243449	245933	36852.3	32992.2	23998.8				173622	293989	156802				14413.4	15831.7	15557.6	155367	234525	118005
Calmodulin-like protein 3 OS=Homo sapiens OX=9606 GN=CALML3 PE=1 SV=2	P27482	CALML3	81	14	191	12	149	16.9	4.42	443.57	other biological processes		enzyme regulator activity;other molecular function	4	0.355	0.997786	140.88	415616	3.20547e+06	188.9	153.91	3518.91	4040.78	4889.39	10530.3		20622.6	24896.2	24133.8	21864.3				696718	582424	680540	24929.8	74488.1			2584.36	2827.65		35603.5	71347.9		2421.28	2365.66	79008.8
Collagen alpha-3(VI) chain (Fragment) OS=Homo sapiens OX=9606 GN=COL6A3 PE=1 SV=1	C9JNG9	COL6A3	23	14	79	1	708	77.1	5.43	136				3	1.483	0.688864	113.82	190919	140162	249.54	138.39				18464.6								4379.66	190255	226601	256735					6326.49	6404.48
Alpha-2-HS-glycoprotein OS=Homo sapiens OX=9606 PE=2 SV=1	B7Z556		46	9	341	1	245	27.3	6.52	951.35	other biological processes	non-structural extracellular	enzyme regulator activity	0	0.99	0.997786	92.65	146946	133541	374.28	121.45	2825.38			5712.25						8776.34			22237.6	20632.5	8363.63
cDNA, FLJ79477, highly similar to Protein-glutamine gamma-glutamyltransferase K OS=Homo sapiens OX=9606 PE=2 SV=1	B0AZN7		26	17	83	17	817	89.7	6.04	150.38	protein metabolism;other metabolic processes		other molecular function	0	0.746	0.997786	135.32	860012	776352	125.71	110.86				69559.7	62029.3	90718.1	10437.7	9616.88	11703.3				212210	290605	242741				4265.11	4071.65	3787.85	103409	63890.7	72728.5				71703.9
Bifunctional glutamate/proline--tRNA ligase OS=Homo sapiens OX=9606 GN=EPRS1 PE=1 SV=5	P07814	EPRS1	18	17	56	17	1512	170.5	7.33	100.22	cell organization and biogenesis;protein metabolism;RNA metabolism OR transcription;other metabolic processes;stress response;other biological processes	plasma membrane;other membranes;cytosol;other cell component	nucleic acid binding activity;other molecular function	6	0.99	0.997786	134.14	580828	827763	103.61	111.85	8056.95	6135.51	6309.07	48991.7	54043.3	30862.1				2609.62	1189.35		160239	184719	149242		13218.6	19796.5	8727.71	9561.79	9328.78	29011.5						9585.14
Polyadenylate-binding protein 1 OS=Homo sapiens OX=9606 GN=PABPC1 PE=1 SV=2	P11940	PABPC1	34	18	118	11	636	70.6	9.5	184.74	RNA metabolism OR transcription;other metabolic processes;other biological processes	cytosol;nucleus;other cell component	nucleic acid binding activity;other molecular function	11	0.91	0.997786	140.97	1.10312e+06	1.71595e+06	123.65	59.3	24949.4	20391.8	18304.7	282553	310189	272959			4602.97				495543	592114	539983		93860.8		23165.7	22556	21473	233706			769.217		1037.07
cDNA, FLJ79457, highly similar to Insulin-like growth factor-binding proteincomplex acid labile chain OS=Homo sapiens OX=9606 PE=2 SV=1	B0AZL7		30	14	140	14	605	66	6.79	298.07				0	0.796	0.997786	132.66	797932	1.46787e+06	128.93	70.84	51745.3	47592.8	60181.5	48582.4	55286.8	54782.6		2083.25		4208.72			622339	539381	489817				4118.48	5210.94	4057.55				2426.3	60450.2	59323.1
Stanniocalcin-1 OS=Homo sapiens OX=9606 GN=STC1 PE=1 SV=1	P52823	STC1	40	11	214	11	247	27.6	7.99	540.09	cell cycle OR cell proliferation;stress response;developmental processes;signal transduction;other biological processes	non-structural extracellular;plasma membrane;other membranes;nucleus;other cell component	signal transduction activity or receptor binding;other molecular function	1	0.258	0.784738	141.86	1.43943e+06	1.03911e+07	131.5	70.24	18538.1	20371.3	21690.2				20754.5	18818.9	18556.7	1448.3	1395.81	1697.25	1.35331e+06	1.36239e+06	1.43978e+06				13459.2	16650.9	15165.4			109143	6324.22	4974.09	5800.49	43953.9
Multidrug and toxin extrusion protein 1 OS=Homo sapiens OX=9606 GN=SLC47A1 PE=1 SV=1	Q96FL8	SLC47A1	18	9	177	9	570	61.9	7.58	378.89	transport	plasma membrane;other membranes;other cell component	transporter activity	2	0.224	0.616816	144.89	268217	3.88518e+06	180.93	118.86							18468.1	16744.1	17779				128290			709540	865022	742386		7068.1	7098.85	1.81975e+06	1.91165e+06	1.97798e+06
Coronin-1C OS=Homo sapiens OX=9606 GN=CORO1C PE=1 SV=1	Q9ULV4	CORO1C	44	17	96	1	474	53.2	7.08	165.49	cell organization and biogenesis;transport;signal transduction;other biological processes	plasma membrane;other membranes;cytoskeleton;other cytoplasmic organelle;other cell component	cytoskeletal activity;other molecular function	0	0.802	0.997786	103.65	148987	193382	65.13	80.63
DNA-(apurinic or apyrimidinic site) endonuclease OS=Homo sapiens OX=9606 GN=APEX1 PE=2 SV=1	Q5TZP7	APEX1	47	13	110	13	318	35.5	8.12	246.21	DNA metabolism;RNA metabolism OR transcription;other metabolic processes;stress response;other biological processes	cytoskeleton;mitochondrion;ER/Golgi;nucleus;other cell component	nucleic acid binding activity;other molecular function	1	1.413	0.997786	142.49	8.26908e+06	2.40124e+06	117.81	154.12	35922.7	42327.2	26141.9	577503	608112	568716	106008	104165	93830.9	2518.28	3397.65	3089.16	572225	535305	647329	1.05177e+06	778483	895702	69890.2	74080.9	72098.6	1.54172e+06	1.53254e+06	1.70422e+06				119821
Isoform 2 of Follistatin-related protein 3 OS=Homo sapiens OX=9606 GN=FSTL3	O95633-2	FSTL3	57	9	169	5	237	24.9	6.58	439.74				0	0.341	0.884181	130.32	159732	1.07036e+06	33.76	118.02
Guanine nucleotide binding protein (G protein), alpha 13, isoform CRA_a OS=Homo sapiens OX=9606 GN=GNA13 PE=3 SV=1	A0A024R8M0	GNA13	40	12	125	10	377	44	8	272.37	stress response;developmental processes;signal transduction;other biological processes	plasma membrane;other membranes;cytosol;nucleus	signal transduction activity or receptor binding;other molecular function	4	0.575	0.997786	135.18	1.17154e+06	1.28289e+06	155.37	57.11	19121.4	20734.2	16968.5	66542.9	79785.3	92609.8	73100.6	64058.4	90558.4	971.781			495729		137053				5325.44	4051.53	3761.9	1.46636e+06	1.529e+06	1340238				1.69624e+06
Folate receptor gamma OS=Homo sapiens OX=9606 GN=FOLR3 PE=1 SV=2	P41439	FOLR3	41	9	47	9	245	27.9	7.66	119.7	cell adhesion;cell organization and biogenesis;transport;other biological processes	non-structural extracellular;plasma membrane;other membranes;other cell component	other molecular function	2	0.791	0.997786	133.53	254806	404135	159.61	191.23					37051.7	12457.8		8741.85	8458.56	3173.94								125549	900.643	1118.96	851.134	25706.9	31444	46054.2
Coagulation factor XIII B chain OS=Homo sapiens OX=9606 GN=F13B PE=1 SV=3	P05160	F13B	32	14	48	14	661	75.5	6.39	107	protein metabolism;other metabolic processes;stress response	non-structural extracellular;other cell component		4	0.898	0.997786	132.28	176641	441499	265.66	94.32	28305.2	16478.4	29559.3	57857.9	81384.8	26539.4																47521.2					1156.72	292840
RuvB-like helicase (Fragment) OS=Homo sapiens OX=9606 GN=RUVBL1 PE=2 SV=1	B5BUB1	RUVBL1	46	15	89	15	456	50.2	6.42	177.56	cell organization and biogenesis;DNA metabolism;other metabolic processes;stress response	nucleus;other cell component	other molecular function	0	1.095	0.997786	132.46	810850	1.01836e+06	211.93	74.8	43927.9	38060.3	35152.8	228732	226187	237804							8.19374e+06	7.87095e+06	8158334				11264.8	11559.3	9352.47	24541.1	31311.2		3197.27	3555.33	2509.19	33908.5
Rho GTPase-activating protein 1 OS=Homo sapiens OX=9606 GN=ARHGAP1 PE=1 SV=1	Q07960	ARHGAP1	43	14	171	14	439	50.4	6.29	302.25	transport;signal transduction;other biological processes	other membranes;cytosol;other cytoplasmic organelle;other cell component	enzyme regulator activity;other molecular function	13	0.513	0.997786	135.82	292836	1.55423e+06	105.22	94.13	5986.49	4308.92	5142.99	170466	160760	185550				2466.51			714244	337524	324256				6405.16	6329.28	5369.15							44686.4
LIM domain only protein 7 OS=Homo sapiens OX=9606 GN=LMO7 PE=1 SV=1	E9PMS6	LMO7	16	15	48	15	1275	145.3	7.3	84.35	other biological processes	other membranes	other molecular function	0	0.724	0.997786	135.87	858693	221253	189.94	123.38	4155.49	11886.2	8236.64	38280	50489.3	50106.7	22379.6	10212.3	14452.4			593.676	42965.9	144840	174278	2170160	1.80232e+06	1.89909e+06		1237.56	1667.14	723932	841147	840540			955.952	106093
Chitinase-3-like protein 1 OS=Homo sapiens OX=9606 GN=CHI3L1 PE=3 SV=1	A0A024R969	CHI3L1	49	13	86	13	383	42.6	8.46	211	other metabolic processes;stress response;signal transduction;other biological processes	non-structural extracellular;ER/Golgi	other molecular function	1	0.796	0.997786	130.39	243348	1.16042e+06	216.72	154.83					13939.7	22560.5		10840.7	20895.8	4228.27	1507.83	802.277	107558	420244	612772										1680.79	1431.59	1797.33
Coatomer subunit gamma-1 OS=Homo sapiens OX=9606 GN=COPG1 PE=1 SV=1	Q9Y678	COPG1	28	16	102	15	874	97.7	5.47	159.73	transport;other biological processes	other membranes;cytosol;ER/Golgi	other molecular function	3	1.09	0.997786	130.46	2.80735e+06	377642	173.23	103.81	18444.1	18270.9	9847.67	305716	321974	318972	143053	94686.4	138839	696.807			615303	571575	575731	810418	733960	716989	17204.3	16051.4	18203.2	956502	582449	519908				51824.5
S-formylglutathione hydrolase OS=Homo sapiens OX=9606 GN=ESD PE=2 SV=1	A0A140VJJ2	ESD	57	10	110	10	282	31.4	7.02	224.39	other metabolic processes	other cell component	other molecular function	0	0.866	0.997786	138.6	5.71423e+06	2.03918e+06	63.72	91.19	74011	42185.5	70381.5	804619	821305	855689	25677.8	20452.8	21497.1	5353.13	2003.67	3452.45	901262	1.091e+06	733938	219689	263193	222192	33200	33986.7	33348.9	176705	217696	175384	13221	12063.8	14828.4	93974.3
Osteopontin-D OS=Homo sapiens OX=9606 PE=2 SV=1	F2YQ21		43	10	71	10	292	33	4.74	190.79	cell adhesion;other biological processes	non-structural extracellular;ER/Golgi		0	0.974	0.997786	140.94	233001	835631	170.66	127.55		5328.29					15780.2	13534.6	14182.1											1391.34	1634.48	129823	61269.7	170496			1720.39
Asparaginase-like protein 1 OS=Homo sapiens OX=9606 GN=ASRGL1 PE=2 SV=1	A0A024R573	ASRGL1	63	12	125	12	308	32	6.24	376.3		other cell component	other molecular function	0	0.426	0.997786	143.33	271814	1.70482e+06	143.76	92.91	1319.19	1273.76		136531	116309	128708				1783.24			251060	85597.7	148085						1160.59	186354	127868	121358	1581.31			142151
IgG L chain OS=Homo sapiens OX=9606 PE=2 SV=1	S6BAR0		43	8	573	2	216	23.1	7.69	1464.16	other biological processes	other membranes		0	1.176	0.997786	140.36	494338	759667	103.01	114.37	18563.4	25630.7	13814.3	198824	216541	165695							1.05063e+06	1.07298e+06	869667				20951.2	19235.2	16103.6				16860.2	18256.7	16351.7
PGRMC1 protein OS=Homo sapiens OX=9606 GN=PGRMC1 PE=1 SV=1	Q6IB11	PGRMC1	61	11	114	10	195	21.7	4.7	215.64	cell organization and biogenesis;developmental processes;other biological processes	other membranes;mitochondrion;other cell component	other molecular function	0	1.056	0.997786	139.55	4.6767e+06	3.26332e+06	124.49	89.79	124729	73789.2	119452	2.32228e+06	2.40713e+06	2.41181e+06	6133.51	5141.34		5361.23	5903.29	5866.91	2.60734e+06	2.62094e+06	2.69791e+06	52659.2	99165	54161.9	143265	150139	150115	157843	137447		916.101	1420.8	1973.34
Alpha-dystroglycan OS=Homo sapiens OX=9606 GN=DAG1 PE=4 SV=1	A0A024R2W4	DAG1	23	11	134	11	895	97.5	8.56	354.18		non-structural extracellular;plasma membrane;other membranes;cytoskeleton;nucleus;other cell component	other molecular function	2	0.187	0.175159	139.49	168671	1.48806e+06	152.82	112.37	2374.92	1180.39	2103.31										487346	558690	465725
cDNA FLJ50442, highly similar to T-complex protein 1 subunit epsilon OS=Homo sapiens OX=9606 PE=2 SV=1	B4DDU6		46	16	109	16	503	55.4	5.43	165.41	other biological processes	cytosol	other molecular function	0	1.02	0.997786	135.65	6.22506e+06	1.87199e+06	168.99	217.68	52945.7	57225.7	36440	332884	320975	336091	585613	617809	573080	2762.07	2962.53	3503.93	561371	486216	355153	1.29404e+06	1.34876e+06	1.31153e+06	33686.2	41756.9	35592.4	2.39161e+06	2.44432e+06	2.42736e+06	9868.58	10912.5	10159.7	3.5307e+06
Elongation factor 1-delta OS=Homo sapiens OX=9606 GN=EEF1D PE=1 SV=5	P29692	EEF1D	49	9	106	1	281	31.1	5.01	302.32	protein metabolism;RNA metabolism OR transcription;other metabolic processes;other biological processes	cytosol;nucleus;other cell component	enzyme regulator activity;nucleic acid binding activity;other molecular function	2	0.296	0.915549	146.59	279818	5.32138e+06	158.28	75.54	77364.7	91330.9	77743.2	1487777	1474454	1603561							1.93088e+06	1.60607e+06	1.7366e+06				116921	96970.2	90672.5
Peptidyl-prolyl cis-trans isomerase FKBP4 OS=Homo sapiens OX=9606 GN=FKBP4 PE=1 SV=3	Q02790	FKBP4	46	17	82	17	459	51.8	5.43	114.48	cell organization and biogenesis;protein metabolism;other metabolic processes;transport;developmental processes;signal transduction;other biological processes	cytosol;cytoskeleton;mitochondrion;nucleus;other cell component	cytoskeletal activity;other molecular function	6	1.159	0.997786	132.33	1.77238e+06	1.25069e+06	91.27	186.95	17647.9	18675.4	17007.4	144852	173016	136869		3982.18	2874.48	1272.7	1210.01	900.932	379053	341105	298896			13295.5	12613.2	13061.2	14094.2	137975	140769	239087	1337.17	2541.09	1203.48	118955
RAB5C, member RAS oncogene family, isoform CRA_a OS=Homo sapiens OX=9606 GN=RAB5C PE=4 SV=1	A0A024R1U4	RAB5C	59	10	130	7	216	23.5	8.41	299.74		other cytoplasmic organelle	other molecular function	0	0.614	0.997786	134.11	767353	1.31238e+06	121.34	62.54		1628.91		42018.6	28425.9	33628.1	1638.44	1202.52	1116.55				307384	276254	306857				7680.67	9093.58	5976.58	131141	197083	137463	1229.43			45975.6
E-cadherin OS=Homo sapiens OX=9606 PE=2 SV=1	Q9UII7		24	14	136	14	901	99.6	4.78	309.12	cell adhesion;cell organization and biogenesis	plasma membrane;other membranes;ER/Golgi	other molecular function	8	0.557	0.997786	141.37	297915	1.37077e+06	108.17	85.22	5015.44		3344.87	4083.9				3789.72	5343.57	2991	2565.63		438182	431364	439397	73306.7			12290.5	10742.4	10609.9	123447		37464.6
IDP (Fragment) OS=Homo sapiens OX=9606 PE=2 SV=1	Q53GL5		29	12	127	12	452	50.9	8.48	244.39	other metabolic processes		other molecular function	0	0.923	0.997786	142.38	702399	1.24437e+06	124.16	93.08	28188.2	39017.4	26515.6	347357	325760	361146	6654.73	7816.02		1540.62			629815	641411	486687				42088.9	42671	46307.1					1467.73	2241.97
Phospholipase B-like 1 OS=Homo sapiens OX=9606 GN=PLBD1 PE=1 SV=2	Q6P4A8	PLBD1	27	14	88	14	553	63.2	9.06	166.56	other metabolic processes	non-structural extracellular;cytosol;other cytoplasmic organelle	other molecular function	4	0.714	0.997786	127.28	199273	544081	85.11	167.7				11079.2									177413	258262	124321
Tyrosine-protein phosphatase non-receptor type substrate 1 OS=Homo sapiens OX=9606 GN=SIRPA PE=1 SV=2	P78324	SIRPA	39	13	48	10	504	54.9	6.98	125.79	cell adhesion;stress response;other biological processes	plasma membrane;other membranes;other cell component	enzyme regulator activity;other molecular function	7	0.603	0.997786	121.83	467031	1.06025e+06	122.98	91.8	12844.2	1798.38	1379.46	64380	42253.5	57659.6		4986.7	3674.24	1060.59				82869.7		46227.7			4526.93	4561.04	4533.46					27713.4	26076.1	97200.4
Beta-2-microglobulin OS=Homo sapiens OX=9606 PE=2 SV=1	B4E0X1		53	7	235	7	122	13.9	7.44	716.91	other biological processes	non-structural extracellular;plasma membrane;other membranes		0	0.336	0.997786	142.35	2.72815e+06	4.36306e+07	148.35	96.66	129352	83891.7	45861.9	222138	279609	279894	939.986	975.068	882.655	73705.1	20916.3	16866.3	1.55228e+07	1.51676e+07	1.58958e+07		6374.69		158217	197962	182457	29693.6			26899	25932	21889.9	9243.32
Collagen alpha-1(XXI) chain OS=Homo sapiens OX=9606 GN=COL21A1 PE=1 SV=2	F5GZK2	COL21A1	20	14	95	14	956	99.2	8.47	164.66	cell organization and biogenesis	cytosol;ER/Golgi;other cell component		1	0.892	0.997786	132.86	1.68981e+06	931689	184.63	126.37	17697.1	22053.7	16747.4	61644.6	128591	87341.3				1726.03	1475.17	710.43	345257	375107	394013	2.21118e+06	2.20294e+06	2338019	10646.5	13796.4	9396.79	1.79533e+06	1.92826e+06	1.96154e+06		928.063	1084.22	94554.8
Flavin reductase (NADPH) OS=Homo sapiens OX=9606 GN=BLVRB PE=1 SV=3	P30043	BLVRB	63	9	112	9	206	22.1	7.65	260.62	other metabolic processes	plasma membrane;other membranes;cytosol;nucleus;other cell component	other molecular function	5	1.146	0.997786	143.3	1.8799e+07	2.01187e+06	89.05	91.33	137290	132849	156578	2.2773e+06	2.41926e+06	2.32891e+06				33735.3	34743.6	35777.8	4.37503e+06	4.60625e+06	4.48014e+06				201960	212065	222788	801829	891358	791172	364836	360821	351905
Isoform 2 of Formin-like protein 1 OS=Homo sapiens OX=9606 GN=FMNL1	O95466-2	FMNL1	15	13	58	5	1104	122.3	5.83	146.04				0	0.8	0.997786	124.82	188398	276835	95.53	94.2	2030.86			50833.6	52232.9	10865.9													3735.57	4229.13	4176.63					4222.61
Cullin-associated NEDD8-dissociated protein 1 OS=Homo sapiens OX=9606 GN=CAND1 PE=1 SV=2	Q86VP6	CAND1	20	18	88	18	1230	136.3	5.78	126.43	cell organization and biogenesis;protein metabolism;other metabolic processes;other biological processes	non-structural extracellular;cytosol;ER/Golgi;nucleus;other cell component	other molecular function	4	1.094	0.997786	126.61	4.32803e+06	370326	183.55	140.48	13184.8	7715	6371.81	260972	261728	292416	205122	203024	204369	1113.37			214998	195159	337219	586081	510858	482585	85006.5	16064.2	16119.9	431119	472345	345085	1581.28	20174.7	1193.22	738132
Prosaposin OS=Homo sapiens OX=9606 GN=PSAP PE=1 SV=2	P07602	PSAP	30	15	131	15	524	58.1	5.17	270.89	other metabolic processes;transport;developmental processes;signal transduction;other biological processes	non-structural extracellular;plasma membrane;other membranes;other cytoplasmic organelle;other cell component	enzyme regulator activity;other molecular function	5	0.419	0.997786	139.25	1.59999e+06	2.1916e+06	90.19	94.28	21692.4	37453.2	38830.4	270713	342919	313585				1743.5			754540	725847	707049		14236.9		19171	22784.8	21314.6	166705	121903	109370			1152.54	14780
Far upstream element-binding protein 1 OS=Homo sapiens OX=9606 GN=FUBP1 PE=1 SV=3	Q96AE4	FUBP1	30	18	100	14	644	67.5	7.61	172.97	other biological processes	nucleus;other cell component	nucleic acid binding activity	0	1.745	0.997786	140.3	3.73154e+06	880169	135.43	88.91	34362.9	26703.5	32762.3	500296	502662	563629	63783.4	78761.1	67781.6				820644	874463	814671	681132	704114	794568	49136.7	48936.8	53262	163942	198996	190104	16883.6	11524.8	15454.7	46159
Aminopeptidase B OS=Homo sapiens OX=9606 GN=RNPEP PE=1 SV=2	Q9H4A4	RNPEP	30	15	87	15	650	72.5	5.74	183.57	protein metabolism	non-structural extracellular;plasma membrane;other membranes	other molecular function	0	0.889	0.997786	130.61	197207	3.21025e+06	105.04	72.32	19538.4	29635.5	24367.8	112090	79227.1								379873	384190	199776				9410.01	8236.18	8297.76
Olfactomedin-like protein 3 OS=Homo sapiens OX=9606 GN=OLFML3 PE=1 SV=1	B4DNG0	OLFML3	44	14	153	14	345	39	6.11	331.52		non-structural extracellular		0	0.495	0.997786	139.95	1.16963e+06	1.03785e+07	96.35	81.05	23558	17174.5	23531.6	147617	139526	156496		8209.11		1115.42			334784	414965	444030	45327.4	38269.8	46577.9		6074.32	1645.88	48887	41733.6	34378.4				10055.5
2,3-bisphosphoglycerate 3-phosphatase OS=Homo sapiens OX=9606 PE=2 SV=1	B2R7D2		37	12	86	12	487	55.1	7.97	210.23		ER/Golgi	other molecular function	0	0.692	0.997786	135.61	6.38939e+06	1.36693e+06	58.54	112.19	65465.7	61151	63056.8	104229	120096	138041	16734.7	19493.6	17396.9	12024.2	947.958		2.35289e+06	2.47913e+06	2.4335e+06	64221.4	64743	66566.5	36281.4	33529.1	33223.3	133168	173632	179129	92091.8	84596.2	93175.3	140909
Ubiquitin carboxyl-terminal hydrolase OS=Homo sapiens OX=9606 PE=2 SV=1	A0A140VJZ1		32	19	83	19	858	95.7	5.03	127.54	protein metabolism;other metabolic processes		other molecular function	1	0.924	0.997786	130.02	8.31572e+06	743880	165.92	50.37	5718.91	6897.35	7584.59	764055	770485	787321	45085.4	42237.6	53865.8	3458.74	2831.41	2598.93	1.24682e+06	1.11514e+06	1.26857e+06	590547	463245	500423	29021.2	31146.1	27001.1	4.38405e+06	4.73157e+06	4.69427e+06	24010.7	17725.3	15064.6	362428
Transcobalamin-2 OS=Homo sapiens OX=9606 GN=TCN2 PE=1 SV=2	F8WE86	TCN2	58	17	91	17	402	44.8	7.25	183.38	transport	non-structural extracellular	other molecular function	1	0.658	0.997786	125.89	263816	920097	391.42	80.37				21913.7	20098.6			2956.84	92130				113634	70998.6						1559.41	1729.09	88200.4	75574.7	95389.2				44326.2
Peptidylglycine alpha-amidating monooxygenase (Fragment) OS=Homo sapiens OX=9606 PE=2 SV=2	Q13749		55	8	263	1	130	15.1	4.98	493.7			other molecular function	0	0.279	0.459447	128.34	170113	490151	262.39	161.1					80699.2	31963.4
DEAD box protein 5 (Fragment) OS=Homo sapiens OX=9606 GN=DDX5 PE=2 SV=1	B5BUE6	DDX5	28	16	111	9	614	69.1	8.92	164.24	RNA metabolism OR transcription;other metabolic processes;other biological processes	nucleus	nucleic acid binding activity;other molecular function	0	1.471	0.997786	138.11	1.17031e+07	749550	93.33	110.62	52003.3	58535.5	42240.4	2.83451e+06	2.61609e+06	2.81439e+06	4077.58			13419.9	13589.9	13005.9	2.64629e+06	2.70718e+06	2.59914e+06		132032	105187	207462	222280	205815	1.26466e+06	1.12723e+06	1.26061e+06	182838	165057	172673	61768.2
IGL c528_light_IGKV2D-28_IGKJ2 (Fragment) OS=Homo sapiens OX=9606 PE=2 SV=1	A0A5C2FU65		56	3	125	1	112	12.2	5.31	435.24				0	0.893	0.997786	128.68	230770	273361	192.88	186.26															233903	38891.8						147048	111614
ATP-citrate synthase OS=Homo sapiens OX=9606 GN=ACLY PE=3 SV=1	A0A024R1T9	ACLY	22	18	74	18	1101	120.8	7.33	126.1	other metabolic processes	cytosol;nucleus	other molecular function	1	1.045	0.997786	131.09	1.32705e+07	8.7208e+06	69.52	113.35	202465	199067	201729	673073	591048	675929	62474.6	45551.3	43533.1	7444.26	8542.24	7295.3	3.48961e+06	3.2713e+06	3.22881e+06	455858	440387	488302	79596.5	82615.5	74140.9	296593	706589	859308	20103.2	19522.4	19858.7	930645
cDNA FLJ76817, highly similar to Homo sapiens non-POU domain containing, octamer-binding (NONO), mRNA OS=Homo sapiens OX=9606 PE=2 SV=1	A8K525		35	15	106	14	471	54.3	9.2	188.96	other biological processes	nucleus	nucleic acid binding activity	0	1.238	0.997786	140.97	2.49308e+06	3.26078e+06	114.83	66.91	95342.6	91279.1	85145.3	1.23194e+06	1.15866e+06	1.19292e+06				6020.48	6527.88	6073.65	2.94492e+06	3.07492e+06	2.73505e+06	25698.5		34472.8	110613	114529	109171	31400.6	21586.3	25710.7	7101.53	12814.5	6463.67
Vesicle-fusing ATPase OS=Homo sapiens OX=9606 PE=2 SV=1	A0A384MTI6		23	15	97	14	744	82.5	6.95	171.44	cell organization and biogenesis;transport	cytosol;ER/Golgi	other molecular function	1	1.043	0.997786	135.89	3.4741e+06	1.34472e+06	121.93	77.55	48208	60607.5	54065	180476	216109	264478	29028.7	21399.7	27224	2971.23	1327.82	970.982	516232	426164	387738	190217	288532	314080	16117.5	16077.7	18611	1.2558e+06	1.39772e+06	301454	2097.18	1740.08	2838.91	715124
Prostasin OS=Homo sapiens OX=9606 GN=PRSS8 PE=1 SV=1	Q16651	PRSS8	36	6	201	6	343	36.4	5.85	668.53	other biological processes	non-structural extracellular;plasma membrane;other membranes	other molecular function	1	0.462	0.997786	141.81	5.69292e+06	2.8037e+07	125.72	87.45	77785.2	80519.5	72171.6							3301.74	2337.37	3141.41	1.30396e+07	1.257e+07	1.27225e+07	410772	491734	441524	96740.9	87297.5	85584.7	313336	390141	302392	59712.7	58548.9	66356.4
[truncated: 3,506 more rows]
[truncated: 86 more columns]

## Sheet: Table S2
Protein identification			Protein properties												Global Quantification							Raw Quantifiaction
[truncated: 200 more rows]
[truncated: 86 more columns]

## Sheet: Table S3
Protein identification			Protein properties												Global Quantification							Raw Quantifiaction
[truncated: 422 more rows]
[truncated: 86 more columns]
